# Supplementary material for: Community use of oral antibiotics transiently reprofiles the intestinal microbiome in young Bangladeshi children
Source: Nat Commun. 2024 Aug 14;15:6980. doi: 10.1038/s41467-024-51326-5 (PMC11324872; doi:10.1038/s41467-024-51326-5)
Supplement: Supplementary file 4 — Source Data [file 41467_2024_51326_MOESM4_ESM.xlsx]

## Sheet: Figure 1C
Figure 1C
	Time	Percentage_geom
1	1	7.78
2	2	15
3	3	20.4
4	4	23.6
5	5	27.9
6	6	30.56
7	7	34.49
8	8	36.69
9	9	39.16
10	10	41.08
11	11	43.64
12	12	45.47
13	13	47.12
14	14	49.77
15	15	NA
16	16	NA
17	17	NA
18	18	52.42
19	19	NA
20	20	NA
21	21	NA
22	22	53.8
23	23	NA
24	24	NA
25	25	NA
26	26	55.81
27	27	NA
28	28	NA
29	29	NA
30	30	57
31	31	NA
32	32	NA
33	33	NA
34	34	57.64
35	35	NA
36	36	NA
37	37	NA
38	38	58.55
39	39	NA
40	40	NA
41	41	NA
42	42	59.93
43	43	NA
44	44	NA
45	45	NA
46	46	60.66
47	47	NA
48	48	NA
49	49	NA

## Sheet: Figure 1D
Figure 1D
Antibiotic_class	Percentage	Label
Macrolide	50	0.5
Cephalosporin	51.8	0.52
Penicillin	15	0.15
Metronidazole	25.2	0.25
Ciprofloxacin	5.2	0.05
Cotrimoxazole	1.6	0.02

## Sheet: Figure 1E
Figure 1E
Symptom	Number	Denominator	Percent	Label
Fever	718	1093	65.69	0.66
Diarrhoea	302	1093	27.63	0.28
Vomiting	479	1093	43.82	0.44
Cough	670	1093	61.3	0.61
Difficulty breathing	69	1093	6.31	0.06

## Sheet: Figure 2D
Figure 2D
Genus	lfc_(Intercept)	log2FoldChange	se_(Intercept)	se_antibiotic_early	W_(Intercept)	W_antibiotic_early	p_(Intercept)	p_antibiotic_early	q_(Intercept)	pvalue	diff_(Intercept)	diff_antibiotic_early
Escherichia-Shigella	-0.0558479	0.0114113	0.0872765	0.248503	-0.639896	0.0459201	0.52224	0.963374	0.98434	0.986681	FALSE	FALSE
Dialister	0.0232776	0.064676	0.0843103	0.240057	0.276094	0.269419	0.782476	0.787607	0.98434	0.986681	FALSE	FALSE
Lachnospiraceae NK4A136 group	-0.00121833	-0.159325	0.0610913	0.173946	-0.0199428	-0.915945	0.984089	0.359696	0.98434	0.986681	FALSE	FALSE
Hungatella	-0.0322612	0.03345	0.0843335	0.240123	-0.382543	0.139303	0.702059	0.88921	0.98434	0.986681	FALSE	FALSE
Eubacterium	0.010826	0.0244872	0.0728926	0.207547	0.14852	0.117984	0.881932	0.90608	0.98434	0.986681	FALSE	FALSE
Enterococcus	-0.0900803	-0.264013	0.117453	0.334425	-0.766945	-0.789453	0.443114	0.429848	0.98434	0.986681	FALSE	FALSE
Lachnospiraceae UCG-004	0.0352577	0.0246773	0.0957787	0.272711	0.368116	0.0904886	0.712786	0.927899	0.98434	0.986681	FALSE	FALSE
Butyricicoccus	-0.00798976	0.118022	0.0785677	0.223706	-0.101693	0.527575	0.919001	0.597794	0.98434	0.986681	FALSE	FALSE
Bilophila	0.00142372	-0.0719457	0.0681499	0.194043	0.020891	-0.370771	0.983333	0.710808	0.98434	0.986681	FALSE	FALSE
Clostridioides	-0.0500881	0.122667	0.0971164	0.27652	-0.515753	0.443612	0.606027	0.657323	0.98434	0.986681	FALSE	FALSE
Holdemanella	0.0327511	0.0736358	0.0790254	0.225009	0.414437	0.327257	0.678554	0.743474	0.98434	0.986681	FALSE	FALSE
Sutterella	0.163813	-0.605379	0.130226	0.370792	1.25791	-1.63266	0.208423	0.10254	0.98434	0.986681	FALSE	FALSE
Leuconostoc	-0.0585472	0.138268	0.0711093	0.20247	-0.823342	0.682906	0.410314	0.494666	0.98434	0.986681	FALSE	FALSE
Erysipelatoclostridium	-0.0169827	0.167909	0.0959087	0.273081	-0.177072	0.61487	0.859452	0.538641	0.98434	0.986681	FALSE	FALSE
Faecalibacterium	0.120947	-0.110187	0.143403	0.408311	0.843408	-0.26986	0.399	0.787268	0.98434	0.986681	FALSE	FALSE
Agathobacter	0.0172013	-0.017413	0.0807218	0.22984	0.213094	-0.0757615	0.831254	0.939609	0.98434	0.986681	FALSE	FALSE
Morganella	-0.035066	0.0152967	0.0621983	0.177097	-0.563778	0.0863747	0.572905	0.931169	0.98434	0.986681	FALSE	FALSE
Haemophilus	-0.0317323	0.203876	0.0996317	0.283682	-0.318496	0.71868	0.750109	0.472338	0.98434	0.986681	FALSE	FALSE
Flavonifractor	0.00185173	0.145112	0.0943423	0.268621	0.0196278	0.540209	0.98434	0.589053	0.98434	0.986681	FALSE	FALSE
Fusobacterium	0.00274156	-0.0251804	0.119958	0.341557	0.0228543	-0.0737222	0.981767	0.941231	0.98434	0.986681	FALSE	FALSE
Klebsiella	0.0226581	-0.152781	0.124162	0.353527	0.182488	-0.432162	0.8552	0.665624	0.98434	0.986681	FALSE	FALSE
Campylobacter	-0.00824987	-0.137632	0.100924	0.287362	-0.0817433	-0.478951	0.934851	0.631973	0.98434	0.986681	FALSE	FALSE
Collinsella	0.0243809	0.00510032	0.1073	0.305515	0.227222	0.0166942	0.820251	0.986681	0.98434	0.986681	FALSE	FALSE
Lactococcus	-0.0297513	-0.109441	0.0655767	0.186717	-0.453688	-0.586134	0.650053	0.557785	0.98434	0.986681	FALSE	FALSE
Dorea	0.062817	-0.0723959	0.0990039	0.281894	0.63449	-0.256819	0.525761	0.797318	0.98434	0.986681	FALSE	FALSE
Romboutsia	-0.00508516	0.346163	0.0828944	0.236025	-0.0613451	1.46663	0.951084	0.142476	0.98434	0.986681	FALSE	FALSE
Eggerthella	-0.00389049	0.120259	0.0624815	0.177904	-0.0622663	0.675979	0.950351	0.499054	0.98434	0.986681	FALSE	FALSE
Weissella	-0.0294859	0.0933753	0.0816317	0.23243	-0.361206	0.401735	0.717945	0.687879	0.98434	0.986681	FALSE	FALSE
Actinomyces	-0.00792775	-0.0440888	0.0465818	0.132632	-0.17019	-0.332414	0.864861	0.739577	0.98434	0.986681	FALSE	FALSE
Prevotella	0.102705	0.411829	0.155911	0.443927	0.658736	0.927695	0.510065	0.353566	0.98434	0.986681	FALSE	FALSE
Bifidobacterium	-0.0345335	-0.0090113	0.0928724	0.264436	-0.371839	-0.0340775	0.710013	0.972815	0.98434	0.986681	FALSE	FALSE
Catenibacterium	0.0546788	-0.189821	0.0839001	0.238889	0.651713	-0.794599	0.514586	0.426847	0.98434	0.986681	FALSE	FALSE
Lachnoclostridium	0.00357678	-0.229065	0.113674	0.323663	0.0314654	-0.707726	0.974898	0.479116	0.98434	0.986681	FALSE	FALSE
[Clostridium] innocuum group	-0.0156448	-0.0425718	0.0967177	0.275385	-0.161757	-0.15459	0.871497	0.877144	0.98434	0.986681	FALSE	FALSE
Parabacteroides	0.0812685	-0.0905849	0.121694	0.346501	0.667808	-0.261427	0.504256	0.793763	0.98434	0.986681	FALSE	FALSE
Lachnospira	0.00539192	-0.0728495	0.0744431	0.211962	0.0724301	-0.343691	0.94226	0.731078	0.98434	0.986681	FALSE	FALSE
Clostridium sensu stricto 1	-0.0432084	0.320802	0.117491	0.334531	-0.36776	0.958961	0.713052	0.337579	0.98434	0.986681	FALSE	FALSE
Megamonas	0.0769522	-0.304078	0.138583	0.394588	0.555278	-0.770622	0.578704	0.440931	0.98434	0.986681	FALSE	FALSE
Megasphaera	0.0515873	0.0257713	0.146131	0.41608	0.35302	0.0619382	0.724073	0.950612	0.98434	0.986681	FALSE	FALSE
Sellimonas	0.0404863	-0.0809621	0.077589	0.22092	0.521804	-0.366478	0.601807	0.714009	0.98434	0.986681	FALSE	FALSE
[Eubacterium] hallii group	0.0178125	-0.182521	0.0782638	0.222841	0.227595	-0.819064	0.819961	0.41275	0.98434	0.986681	FALSE	FALSE
[Ruminococcus] gnavus group	0.0209312	0.162697	0.11981	0.341136	0.174702	0.476925	0.861313	0.633415	0.98434	0.986681	FALSE	FALSE
Blautia	0.115919	-0.330058	0.120398	0.342811	0.962797	-0.962799	0.335649	0.335648	0.98434	0.986681	FALSE	FALSE
[Ruminococcus] torques group	0.014329	0.120077	0.0840394	0.239286	0.170504	0.501815	0.864614	0.615797	0.98434	0.986681	FALSE	FALSE
Lactobacillus	-0.0794728	0.343192	0.136564	0.38884	-0.581945	0.882604	0.560604	0.37745	0.98434	0.986681	FALSE	FALSE
Rothia	-0.0530473	0.080949	0.062966	0.179283	-0.842476	0.451514	0.399521	0.651619	0.98434	0.986681	FALSE	FALSE
Bacteroides	0.0929355	-0.270195	0.134262	0.382285	0.692195	-0.706789	0.488815	0.479698	0.98434	0.986681	FALSE	FALSE
Streptococcus	-0.0431878	0.222819	0.093288	0.265619	-0.462952	0.838866	0.643399	0.401544	0.98434	0.986681	FALSE	FALSE
Akkermansia	0.0470591	-0.294648	0.0756582	0.215422	0.621996	-1.36777	0.533944	0.171384	0.98434	0.986681	FALSE	FALSE
Intestinibacter	-0.00460396	0.288345	0.0932188	0.265422	-0.0493888	1.08636	0.960609	0.277318	0.98434	0.986681	FALSE	FALSE
Veillonella	-0.0671336	0.194046	0.116002	0.330294	-0.578726	0.587494	0.562774	0.556872	0.98434	0.986681	FALSE	FALSE
Anaerostipes	-0.00959589	0.042915	0.0897281	0.255483	-0.106944	0.167976	0.914833	0.866602	0.98434	0.986681	FALSE	FALSE

## Sheet: Figure 2E
Figure 2E
Genus	lfc_(Intercept)	log2FoldChange	se_(Intercept)	se_antibiotic_mid	W_(Intercept)	W_antibiotic_mid	p_(Intercept)	p_antibiotic_mid	q_(Intercept)	pvalue	diff_(Intercept)	diff_antibiotic_mid
Escherichia-Shigella	-0.0679086	0.233705	0.0854445	0.187968	-0.794768	1.24332	0.426748	0.21375	0.987265	0.951518	FALSE	FALSE
Dialister	0.0330116	-0.139066	0.0825427	0.181585	0.399934	-0.765846	0.689205	0.443768	0.987265	0.951518	FALSE	FALSE
Lachnospiraceae NK4A136 group	-0.0118755	0.0465806	0.0598585	0.131682	-0.198392	0.353736	0.842738	0.723537	0.987265	0.951518	FALSE	FALSE
Hungatella	-0.00525293	-0.0108979	0.082601	0.181713	-0.063594	-0.0599732	0.949293	0.952177	0.987265	0.970847	FALSE	FALSE
Eubacterium	0.0300411	-0.136634	0.071328	0.156914	0.421168	-0.870757	0.673632	0.383887	0.987265	0.951518	FALSE	FALSE
Enterococcus	-0.0917633	0.247715	0.115112	0.253232	-0.797169	0.97821	0.425353	0.32797	0.987265	0.951518	FALSE	FALSE
Lachnospiraceae UCG-004	-0.0379881	0.188665	0.0938159	0.206384	-0.404922	0.914145	0.685535	0.36064	0.987265	0.951518	FALSE	FALSE
Butyricicoccus	0.00739836	0.0131023	0.0769769	0.16934	0.0961115	0.0773726	0.923432	0.938327	0.987265	0.970847	FALSE	FALSE
Bilophila	0.0152901	-0.106016	0.0666898	0.14671	0.229272	-0.72262	0.818657	0.469913	0.987265	0.951518	FALSE	FALSE
Clostridioides	-0.0319876	0.0666312	0.0951484	0.209316	-0.336187	0.318329	0.73673	0.750236	0.987265	0.951518	FALSE	FALSE
Holdemanella	0.0359118	-0.135135	0.0773766	0.17022	0.464117	-0.793888	0.642564	0.427261	0.987265	0.951518	FALSE	FALSE
Sutterella	0.0564764	-0.0549191	0.127811	0.28117	0.441874	-0.195323	0.65858	0.84514	0.987265	0.970847	FALSE	FALSE
Leuconostoc	-0.0449329	0.193814	0.0696453	0.153212	-0.645167	1.265	0.518819	0.20587	0.987265	0.951518	FALSE	FALSE
Erysipelatoclostridium	0.0311342	-0.0970884	0.0939435	0.206665	0.331415	-0.469786	0.740331	0.638508	0.987265	0.951518	FALSE	FALSE
Faecalibacterium	0.0966755	-0.370067	0.140379	0.308819	0.688673	-1.19833	0.491029	0.230789	0.987265	0.951518	FALSE	FALSE
Agathobacter	0.0354778	-0.207087	0.0789453	0.173671	0.449397	-1.19241	0.653146	0.233099	0.987265	0.951518	FALSE	FALSE
Morganella	0.00979065	-0.0456636	0.0608945	0.133961	0.16078	-0.340872	0.872266	0.7332	0.987265	0.951518	FALSE	FALSE
Haemophilus	-0.0474225	0.208321	0.097603	0.214716	-0.485871	0.970216	0.627059	0.331939	0.987265	0.951518	FALSE	FALSE
Flavonifractor	0.0198446	-0.106939	0.0924062	0.203283	0.214755	-0.52606	0.829959	0.598846	0.987265	0.951518	FALSE	FALSE
Fusobacterium	0.0289202	-0.0441817	0.117493	0.258472	0.246144	-0.170934	0.805571	0.864275	0.987265	0.970847	FALSE	FALSE
Klebsiella	-0.129478	0.653788	0.121225	0.266681	-1.06808	2.45157	0.285484	0.0142234	0.987265	0.539507	FALSE	FALSE
Campylobacter	0.00694622	-0.0404229	0.0988566	0.217474	0.0702656	-0.185875	0.943982	0.852543	0.987265	0.970847	FALSE	FALSE
Collinsella	-0.0945046	0.533164	0.104804	0.230558	-0.901725	2.3125	0.367203	0.0207503	0.987265	0.539507	FALSE	FALSE
Lactococcus	-0.0301561	0.150039	0.0642218	0.141281	-0.469561	1.06199	0.638669	0.288238	0.987265	0.951518	FALSE	FALSE
Dorea	0.0494637	-0.133935	0.0969587	0.213298	0.510153	-0.627925	0.609944	0.530053	0.987265	0.951518	FALSE	FALSE
Romboutsia	0.054437	-0.185351	0.0812565	0.178755	0.66994	-1.0369	0.502896	0.299783	0.987265	0.951518	FALSE	FALSE
Eggerthella	0.0192591	-0.0684457	0.0611937	0.134619	0.314724	-0.508439	0.752971	0.611146	0.987265	0.951518	FALSE	FALSE
Weissella	-0.00559191	-0.000571134	0.079966	0.175916	-0.0699286	-0.00324663	0.944251	0.99741	0.987265	0.99741	FALSE	FALSE
Actinomyces	-0.0298636	0.124773	0.0455781	0.100267	-0.655218	1.24441	0.512327	0.213349	0.987265	0.951518	FALSE	FALSE
Prevotella	-0.0366879	0.335642	0.152889	0.336339	-0.239964	0.997925	0.810358	0.318316	0.987265	0.951518	FALSE	FALSE
Bifidobacterium	-0.0909461	0.400241	0.0907823	0.199711	-1.0018	2.0041	0.316439	0.0450594	0.987265	0.78103	FALSE	FALSE
Catenibacterium	0.0407827	-0.145388	0.0821534	0.180728	0.496421	-0.804454	0.619597	0.421135	0.987265	0.951518	FALSE	FALSE
Lachnoclostridium	0.0665498	-0.346548	0.111177	0.244576	0.598595	-1.41693	0.549443	0.156502	0.987265	0.951518	FALSE	FALSE
[Clostridium] innocuum group	0.00364054	-0.0956293	0.0947024	0.208335	0.0384419	-0.459018	0.969335	0.646222	0.988342	0.951518	FALSE	FALSE
Parabacteroides	0.0402859	-0.150741	0.119207	0.262242	0.33795	-0.574817	0.735401	0.565415	0.987265	0.951518	FALSE	FALSE
Lachnospira	0.0162472	-0.0671221	0.0728857	0.16034	0.222914	-0.418623	0.823603	0.675492	0.987265	0.951518	FALSE	FALSE
Clostridium sensu stricto 1	0.0201088	-0.0180488	0.115166	0.253351	0.174608	-0.0712403	0.861388	0.943206	0.987265	0.970847	FALSE	FALSE
Megamonas	-0.0397207	0.303249	0.135749	0.298633	-0.292604	1.01546	0.769825	0.309888	0.987265	0.951518	FALSE	FALSE
Megasphaera	0.021978	-0.020352	0.143169	0.314956	0.153511	-0.0646186	0.877996	0.948478	0.987265	0.970847	FALSE	FALSE
Sellimonas	0.0183812	-0.105293	0.0759709	0.167128	0.241951	-0.630017	0.808818	0.528684	0.987265	0.951518	FALSE	FALSE
[Eubacterium] hallii group	0.000184737	0.0432265	0.0766827	0.168693	0.00240911	0.256243	0.998078	0.797763	0.998078	0.970847	FALSE	FALSE
[Ruminococcus] gnavus group	0.0332771	-0.0488083	0.117389	0.258243	0.283476	-0.189001	0.776812	0.850092	0.987265	0.970847	FALSE	FALSE
Blautia	0.0493999	-0.122505	0.118011	0.259611	0.418604	-0.47188	0.675505	0.637012	0.987265	0.951518	FALSE	FALSE
[Ruminococcus] torques group	0.0146474	-0.0678487	0.0823297	0.181116	0.177912	-0.374614	0.858792	0.707947	0.987265	0.951518	FALSE	FALSE
Lactobacillus	-0.0278189	0.0409947	0.133859	0.294475	-0.207822	0.139213	0.835368	0.889282	0.987265	0.970847	FALSE	FALSE
Rothia	-0.0251318	0.106157	0.0616877	0.135706	-0.407403	0.782258	0.683712	0.434063	0.987265	0.951518	FALSE	FALSE
Bacteroides	0.0846593	-0.286917	0.131461	0.289199	0.643988	-0.992108	0.519583	0.321145	0.987265	0.951518	FALSE	FALSE
Streptococcus	-0.0115985	0.125406	0.091422	0.201118	-0.126868	0.623545	0.899045	0.532926	0.987265	0.951518	FALSE	FALSE
Akkermansia	-0.00525682	0.0562798	0.0741942	0.163219	-0.0708521	0.344812	0.943515	0.730236	0.987265	0.951518	FALSE	FALSE
Intestinibacter	-0.0133907	0.112647	0.0914105	0.201093	-0.14649	0.560175	0.883535	0.57536	0.987265	0.951518	FALSE	FALSE
Veillonella	-0.0430208	0.20243	0.113644	0.250004	-0.378558	0.809709	0.705016	0.418108	0.987265	0.951518	FALSE	FALSE
Anaerostipes	-0.0240938	0.0856033	0.0878933	0.193355	-0.274126	0.442725	0.783988	0.657965	0.987265	0.951518	FALSE	FALSE

## Sheet: Figure 2F
Figure 2F
Genus	lfc_(Intercept)	log2FoldChange	se_(Intercept)	se_antibiotic_late	W_(Intercept)	W_antibiotic_late	p_(Intercept)	p_antibiotic_late	q_(Intercept)	pvalue	diff_(Intercept)	diff_antibiotic_late
Escherichia-Shigella	-0.0319993	1.15367	0.0808415	0.329542	-0.395828	3.50084	0.692232	0.000463797	0.987933	0.0120587	FALSE	TRUE
Dialister	0.0169202	-0.0257626	0.0783842	0.319725	0.215862	-0.0805772	0.829095	0.935778	0.987933	0.935778	FALSE	FALSE
Lachnospiraceae NK4A136 group	-0.0010822	0.100321	0.0569209	0.233913	-0.0190123	0.428882	0.984831	0.668009	0.987933	0.934647	FALSE	FALSE
Hungatella	-0.041816	0.649145	0.0784197	0.319867	-0.533233	2.02942	0.593872	0.0424152	0.987933	0.245066	FALSE	FALSE
Eubacterium	-0.0172391	0.109819	0.0678362	0.277581	-0.254129	0.395626	0.799396	0.692381	0.987933	0.934647	FALSE	FALSE
Enterococcus	-0.129113	2.07629	0.108131	0.438582	-1.19404	4.73411	0.232463	2.2e-06	0.987933	0.00011441	FALSE	TRUE
Lachnospiraceae UCG-004	-0.00890325	-0.275136	0.0888985	0.361728	-0.100151	-0.760615	0.920225	0.446887	0.987933	0.872834	FALSE	FALSE
Butyricicoccus	0.0117486	-0.223507	0.0729398	0.297975	0.161073	-0.750087	0.872036	0.453202	0.987933	0.872834	FALSE	FALSE
Bilophila	-0.00558917	0.203201	0.0634617	0.260094	-0.0880715	0.781261	0.92982	0.434649	0.987933	0.872834	FALSE	FALSE
Clostridioides	-0.0240707	0.654985	0.0902893	0.367285	-0.266596	1.78332	0.78978	0.0745348	0.987933	0.345727	FALSE	FALSE
Holdemanella	0.0130436	-0.0382141	0.0734908	0.300176	0.177486	-0.127306	0.859126	0.898699	0.987933	0.934647	FALSE	FALSE
Sutterella	0.0571488	-1.08755	0.120566	0.488287	0.474004	-2.22729	0.635497	0.0259282	0.987933	0.245066	FALSE	FALSE
Leuconostoc	0.00446257	0.373766	0.0662439	0.271217	0.0673658	1.37811	0.946291	0.168171	0.987933	0.514405	FALSE	FALSE
Erysipelatoclostridium	0.0317817	-0.279185	0.0890288	0.362249	0.356983	-0.770698	0.721105	0.440886	0.987933	0.872834	FALSE	FALSE
Faecalibacterium	0.0866667	-0.548218	0.133068	0.538278	0.651294	-1.01847	0.514857	0.308456	0.987933	0.763795	FALSE	FALSE
Agathobacter	-0.00623016	0.0735721	0.0750782	0.306518	-0.0829823	0.240025	0.933866	0.810311	0.987933	0.934647	FALSE	FALSE
Morganella	0.00840698	0.040706	0.0578939	0.237812	0.145214	0.171169	0.884542	0.864091	0.987933	0.934647	FALSE	FALSE
Haemophilus	-0.0337413	0.111483	0.0926566	0.376743	-0.364154	0.295912	0.715743	0.767297	0.987933	0.934647	FALSE	FALSE
Flavonifractor	0.0159825	-0.0906531	0.0876759	0.356844	0.182291	-0.254041	0.855355	0.799464	0.987933	0.934647	FALSE	FALSE
Fusobacterium	0.0766193	-0.722638	0.111054	0.450265	0.689926	-1.60492	0.490241	0.108512	0.987933	0.376175	FALSE	FALSE
Klebsiella	0.0295622	-0.194102	0.115303	0.467249	0.256387	-0.415415	0.797652	0.677838	0.987933	0.934647	FALSE	FALSE
Campylobacter	0.0189967	-0.205001	0.0937099	0.380951	0.202718	-0.53813	0.839355	0.590488	0.987933	0.930465	FALSE	FALSE
Collinsella	0.0813145	-0.506348	0.0994309	0.403811	0.817799	-1.25392	0.413472	0.20987	0.987933	0.595697	FALSE	FALSE
Lactococcus	0.012611	0.0206027	0.0610233	0.25034	0.206658	0.0822991	0.836277	0.934409	0.987933	0.935778	FALSE	FALSE
Dorea	-0.00225745	-0.724184	0.0915343	0.372259	-0.0246624	-1.94538	0.980324	0.0517296	0.987933	0.268994	FALSE	FALSE
Romboutsia	0.0339729	-0.328214	0.0770192	0.314272	0.441097	-1.04436	0.659143	0.296318	0.987933	0.763795	FALSE	FALSE
Eggerthella	0.00892744	-0.0671195	0.0581247	0.238736	0.153591	-0.281145	0.877932	0.778599	0.987933	0.934647	FALSE	FALSE
Weissella	-0.030821	0.382279	0.0759737	0.310096	-0.405679	1.23278	0.684978	0.217659	0.987933	0.595697	FALSE	FALSE
Actinomyces	-0.0268038	0.316456	0.0437489	0.180631	-0.612673	1.75195	0.540093	0.0797832	0.987933	0.345727	FALSE	FALSE
Prevotella	0.078899	-1.23686	0.14437	0.583475	0.546506	-2.11983	0.584718	0.0340208	0.987933	0.245066	FALSE	FALSE
Bifidobacterium	-0.0225795	0.281713	0.0863792	0.351664	-0.261399	0.801086	0.793785	0.423082	0.987933	0.872834	FALSE	FALSE
Catenibacterium	0.0105182	-0.194644	0.0779346	0.317929	0.134962	-0.612224	0.892642	0.54039	0.987933	0.878133	FALSE	FALSE
Lachnoclostridium	0.0163906	-0.0727899	0.105625	0.428566	0.155177	-0.169845	0.876682	0.865132	0.987933	0.934647	FALSE	FALSE
[Clostridium] innocuum group	-0.0276945	0.592251	0.0899169	0.365797	-0.308001	1.61907	0.758082	0.105432	0.987933	0.376175	FALSE	FALSE
Parabacteroides	-0.00170981	-0.196548	0.113046	0.458225	-0.0151249	-0.428934	0.987933	0.667972	0.987933	0.934647	FALSE	FALSE
Lachnospira	-0.0232766	-0.0417813	0.0691938	0.283007	-0.336398	-0.147633	0.736571	0.882632	0.987933	0.934647	FALSE	FALSE
Clostridium sensu stricto 1	-0.00850449	0.114751	0.109272	0.44314	-0.0778287	0.25895	0.937964	0.795674	0.987933	0.934647	FALSE	FALSE
Megamonas	0.0776584	-0.88645	0.128341	0.519376	0.605092	-1.70676	0.545118	0.0878666	0.987933	0.351467	FALSE	FALSE
Megasphaera	0.0580892	-1.41312	0.134853	0.545415	0.430758	-2.59091	0.666644	0.0095723	0.987933	0.12444	FALSE	FALSE
Sellimonas	-0.0137598	0.181841	0.0722204	0.295101	-0.190524	0.6162	0.848898	0.537762	0.987933	0.878133	FALSE	FALSE
[Eubacterium] hallii group	-0.0127182	-0.080072	0.0727458	0.2972	-0.174831	-0.269422	0.861213	0.787605	0.987933	0.934647	FALSE	FALSE
[Ruminococcus] gnavus group	0.112162	-0.661135	0.11098	0.449967	1.01066	-1.4693	0.312181	0.141752	0.987933	0.460695	FALSE	FALSE
Blautia	0.00619283	-0.938983	0.111369	0.451521	0.0556066	-2.0796	0.955655	0.0375622	0.987933	0.245066	FALSE	FALSE
[Ruminococcus] torques group	-0.0073059	-0.0445269	0.0781379	0.318741	-0.0935001	-0.139696	0.925506	0.8889	0.987933	0.934647	FALSE	FALSE
Lactobacillus	-0.0576773	-0.338679	0.126801	0.513215	-0.454866	-0.659916	0.649206	0.509307	0.987933	0.878133	FALSE	FALSE
Rothia	-0.0465246	0.675668	0.0586248	0.240739	-0.7936	2.80664	0.427429	0.00500608	0.987933	0.086772	FALSE	FALSE
Bacteroides	0.0829973	-1.03018	0.124193	0.502787	0.668295	-2.04894	0.503945	0.0404683	0.987933	0.245066	FALSE	FALSE
Streptococcus	0.0170177	0.149936	0.0867891	0.353301	0.196081	0.424384	0.844547	0.671286	0.987933	0.934647	FALSE	FALSE
Akkermansia	0.0139789	-0.0588916	0.0704002	0.287828	0.198563	-0.204607	0.842605	0.837879	0.987933	0.934647	FALSE	FALSE
Intestinibacter	0.0108892	-0.314912	0.0865749	0.352445	0.125778	-0.893505	0.899908	0.371587	0.987933	0.872834	FALSE	FALSE
Veillonella	0.00992251	-0.295908	0.107702	0.436865	0.0921294	-0.677345	0.926595	0.498187	0.987933	0.878133	FALSE	FALSE
Anaerostipes	-0.0246907	0.209592	0.083457	0.33999	-0.295849	0.616466	0.767345	0.537587	0.987933	0.878133	FALSE	FALSE

## Sheet: Figure 3
Figure 3
Shotgun_filename	Rnd	RPKM
002-386_L000	20 months	2114.89
003-396_L000	20 months	2305.43
004-406_L000	20 months	1736.77
005-416_L000	20 months	3953.34
007-436_L000	20 months	3437.72
011-397_L000	20 months	4097.11
012-407_L000	20 months	3626.88
014-427_L000	20 months	2441.4
015-437_L000	20 months	4088.38
016-447_L000	20 months	2133.83
017-378_L000	20 months	5458.75
018-388_L000	20 months	3692.25
019-398_L000	20 months	2081.92
020-408_L000	20 months	1276.95
022-428_L000	20 months	3380.83
023-438_L000	20 months	3934.02
024-448_L000	20 months	3607.38
025-379_L000	20 months	1860.79
026-389_L000	20 months	3074.89
027-399_L000	20 months	2005.09
028-409_L000	20 months	11064.9
029-419_L000	20 months	1628.01
030-429_L000	20 months	3546.36
031-439_L000	20 months	2539.28
032-449_L000	20 months	3980.77
033-380_L000	20 months	2131.56
034-390_L000	20 months	2816.07
035-400_L000	20 months	4588.53
036-410_L000	20 months	4372.89
037-420_L000	20 months	5744.48
038-430_L000	20 months	3164.63
039-440_L000	20 months	1534.46
040-450_L000	20 months	1070.79
041-381_L000	20 months	1499.47
042-391_L000	20 months	2828.66
043-401_L000	20 months	3112.78
044-411_L000	20 months	2420.88
045-421_L000	20 months	3248.8
046-431_L000	20 months	5281.37
047-441_L000	20 months	1239.28
048-451_L000	20 months	3922.78
049-382_L000	20 months	1227.8
050-392_L000	20 months	2402.71
051-402_L000	20 months	2503.82
052-412_L000	20 months	4318.93
053-422_L000	20 months	3013.83
054-432_L000	20 months	1198.52
055-442_L000	20 months	1272
056-452_L000	20 months	6392.35
057-383_L000	20 months	3693.03
058-393_L000	20 months	1836.29
059-403_L000	20 months	3447.9
060-413_L000	20 months	5022.1
061-423_L000	20 months	1386.82
062-433_L000	20 months	5334
063-443_L000	20 months	2599.86
064-453_L000	20 months	2337.99
065-384_L000	20 months	1944.79
066-394_L000	20 months	2204.39
067-404_L000	20 months	1727.93
068-414_L000	20 months	3219.79
069-424_L000	20 months	3065.2
070-434_L000	20 months	3603.5
071-444_L000	20 months	4344.44
072-454_L000	20 months	7028.18
073-385_L000	20 months	1289.04
074-395_L000	20 months	1788.68
075-405_L000	20 months	1817.58
076-415_L000	20 months	2225.12
077-425_L000	20 months	3625.92
078-435_L000	20 months	3453.74
079-445_L000	20 months	3394.53
080-455_L000	20 months	6194.78
081-295_L000	20 months	1875.3
082-296_L000	20 months	3363.12
083-297_L000	20 months	1978.96
084-298_L000	20 months	1720.72
085-299_L000	20 months	1653.86
086-300_L000	20 months	1663.51
087-301_L000	20 months	1503.42
089-527_L000	8 months	3047.51
090-518_L000	8 months	9141.75
091-566_L000	11 months	7359.04
092-691_L000	11 months	1518.64
093-740_L000	11 months	4498.55
094-953_L000	11 months	2324.66
095-1071_L000	11 months	1415.61
096-1440_L000	8 months	4980.19
097-558_L000	8 months	3868.77
098-547_L000	8 months	7537.97
099-563_L000	8 months	1169.3
100-689_L000	11 months	3293.24
101-756_L000	11 months	3815.49
102-1016_L000	8 months	3014.73
103-994_L000	11 months	3403.39
104-1433_L000	8 months	1127.48
105-544_L000	8 months	1861.51
106-529_L000	8 months	7944.21
107-608_L000	11 months	1301.04
108-678_L000	11 months	5094.64
109-761_L000	11 months	6986.08
110-1010_L000	8 months	7781.97
111-1044_L000	8 months	4040.22
112-1424_L000	8 months	2945.68
113-528_L000	8 months	3997.13
114-530_L000	8 months	6884.38
115-697_L000	11 months	3497.81
116-918_L000	8 months	9013.3
117-1045_L000	8 months	3548.45
118-1079_L000	11 months	1789.06
119-1461_L000	11 months	9026.85
120-557_L000	8 months	6923.45
121-517_L000	8 months	2640.84
122-577_L000	11 months	2846.64
123-675_L000	11 months	4621.94
124-928_L000	8 months	2492.32
125-1029_L000	8 months	3207.21
126-1466_L000	11 months	2996.97
127-553_L000	8 months	4330.93
128-555_L000	8 months	5285.54
129-598_L000	11 months	3805.07
130-805_L000	8 months	3015.47
131-940_L000	8 months	3262.81
132-1039_L000	8 months	2639.09
133-1078_L000	11 months	4341
134-1460_L000	11 months	1786.54
135-542_L000	8 months	2332.08
136-562_L000	8 months	927.614
137-748_L000	11 months	2099.5
138-988_L000	11 months	2921.96
139-1027_L000	8 months	3905.75
140-1353_L000	8 months	4458.2
141-1704_L000	8 months	2433.67
142-539_L000	8 months	2236.22
143-525_L000	8 months	875.628
144-596_L000	11 months	14244.7
145-1069_L000	11 months	1888.93
146-981_L000	11 months	1606.11
147-1008_L000	8 months	6332.03
148-1346_L000	8 months	8449.13
149-1662_L000	11 months	1852.88
151-532_L000	8 months	10637.9
152-599_L000	11 months	2342.71
153-757_L000	11 months	3339.66
154-951_L000	11 months	4178.37
155-1037_L000	8 months	2187.43
156-1350_L000	8 months	1609.94
158-520_L000	8 months	1147.69
159-489_L000	11 months	1476.89
160-612_L000	11 months	3821.43
161-754_L000	11 months	2979.24
162-949_L000	11 months	3055.01
163-1043_L000	8 months	1639.44
164-1339_L000	8 months	6776.63
166-554_L000	8 months	3288.92
167-501_L000	11 months	2216.4
168-621_L000	11 months	11333.8
169-764_L000	11 months	2947.57
170-972_L000	11 months	5105.02
171-1004_L000	8 months	4328.2
172-1419_L000	8 months	8845.49
174-1720_L000	11 months	29969.4
175-1732_L000	8 months	2954.47
176-1749_L000	11 months	6665.78
177-1761_L000	11 months	2415.26
178-1786_L000	11 months	3336.49
179-703_L000	20 months	2358.08
180-721_L000	20 months	3017.84
181-741_L000	20 months	6362.89
182-1721_L000	11 months	1962.13
183-1733_L000	8 months	4288.55
184-1751_L000	11 months	6527.48
185-1763_L000	11 months	3907.05
186-1788_L000	11 months	2701.05
187-705_L000	20 months	2013.54
188-722_L000	20 months	7152.72
189-742_L000	20 months	1844.4
190-1722_L000	11 months	3789.74
191-1734_L000	8 months	3453.69
192-1752_L000	11 months	12832.1
193-1767_L000	11 months	4744.1
194-1789_L000	8 months	1385.9
195-706_L000	20 months	2104.06
196-723_L000	20 months	5079.45
197-743_L000	20 months	5381.76
198-1723_L000	11 months	1992.25
199-1735_L000	8 months	5519.24
200-1753_L000	11 months	2076.48
201-1768_L000	11 months	2146.25
202-1792_L000	8 months	1116.72
203-709_L000	20 months	2450.34
204-727_L000	20 months	1798.66
205-745_L000	20 months	5626.74
207-1738_L000	11 months	3637.03
208-1754_L000	11 months	4776
209-1770_L000	11 months	2897.44
210-1793_L000	8 months	3210.54
211-710_L000	20 months	1829.6
212-728_L000	20 months	2797.94
213-748_L000	20 months	3562.02
214-1725_L000	11 months	3775.03
215-1739_L000	11 months	3325.85
216-1755_L000	11 months	4143.54
217-1771_L000	11 months	4459.6
218-1794_L000	8 months	4954.21
219-711_L000	20 months	3915.7
220-731_L000	20 months	3786
220414_A00692_0278_AB-001-84_AB-001-84_MAN-20220331_QiaSeqFXDNA_L000	20 months	3960.19
220414_A00692_0278_AB-002-103_AB-002-103_MAN-20220331_QiaSeqFXDNA_L000	20 months	1840.01
220414_A00692_0278_AB-003-115_AB-003-115_MAN-20220331_QiaSeqFXDNA_L000	20 months	3883.5
220414_A00692_0278_AB-004-127_AB-004-127_MAN-20220331_QiaSeqFXDNA_L000	20 months	2499.03
220414_A00692_0278_AB-005-182_AB-005-182_MAN-20220331_QiaSeqFXDNA_L000	20 months	3903.6
220414_A00692_0278_AB-006-199_AB-006-199_MAN-20220331_QiaSeqFXDNA_L000	20 months	2498.29
220414_A00692_0278_AB-007-214_AB-007-214_MAN-20220331_QiaSeqFXDNA_L000	20 months	2654.03
220414_A00692_0278_AB-009-87_AB-009-87_MAN-20220331_QiaSeqFXDNA_L000	20 months	2705.48
220414_A00692_0278_AB-010-104_AB-010-104_MAN-20220331_QiaSeqFXDNA_L000	20 months	1219.35
220414_A00692_0278_AB-011-116_AB-011-116_MAN-20220331_QiaSeqFXDNA_L000	20 months	3309.44
220414_A00692_0278_AB-012-128_AB-012-128_MAN-20220331_QiaSeqFXDNA_L000	20 months	2152.65
220414_A00692_0278_AB-013-184_AB-013-184_MAN-20220331_QiaSeqFXDNA_L000	20 months	3077.82
220414_A00692_0278_AB-014-200_AB-014-200_MAN-20220331_QiaSeqFXDNA_L000	20 months	2048.66
220414_A00692_0278_AB-015-215_AB-015-215_MAN-20220331_QiaSeqFXDNA_L000	20 months	2381.18
220414_A00692_0278_AB-016-88_AB-016-88_MAN-20220331_QiaSeqFXDNA_L000	20 months	10383.8
220414_A00692_0278_AB-017-105_AB-017-105_MAN-20220331_QiaSeqFXDNA_L000	20 months	2387.58
220414_A00692_0278_AB-018-117_AB-018-117_MAN-20220331_QiaSeqFXDNA_L000	20 months	5369.03
220414_A00692_0278_AB-019-147_AB-019-147_MAN-20220331_QiaSeqFXDNA_L000	20 months	6972.66
220414_A00692_0278_AB-020-187_AB-020-187_MAN-20220331_QiaSeqFXDNA_L000	20 months	1253.02
220414_A00692_0278_AB-021-203_AB-021-203_MAN-20220331_QiaSeqFXDNA_L000	20 months	2866.06
220414_A00692_0278_AB-022-218_AB-022-218_MAN-20220331_QiaSeqFXDNA_L000	20 months	5141.79
220414_A00692_0278_AB-023-90_AB-023-90_MAN-20220331_QiaSeqFXDNA_L000	20 months	2061.41
220414_A00692_0278_AB-024-106_AB-024-106_MAN-20220331_QiaSeqFXDNA_L000	20 months	4305.04
220414_A00692_0278_AB-025-118_AB-025-118_MAN-20220331_QiaSeqFXDNA_L000	20 months	3050.62
220414_A00692_0278_AB-026-151_AB-026-151_MAN-20220331_QiaSeqFXDNA_L000	20 months	4446.79
220414_A00692_0278_AB-027-188_AB-027-188_MAN-20220331_QiaSeqFXDNA_L000	20 months	2006.66
220414_A00692_0278_AB-029-220_AB-029-220_MAN-20220331_QiaSeqFXDNA_L000	20 months	19072.3
220414_A00692_0278_AB-030-237_AB-030-237_MAN-20220331_QiaSeqFXDNA_L000	20 months	2120.56
220414_A00692_0278_AB-031-93_AB-031-93_MAN-20220331_QiaSeqFXDNA_L000	20 months	2333.98
220414_A00692_0278_AB-032-107_AB-032-107_MAN-20220331_QiaSeqFXDNA_L000	20 months	5868.11
220414_A00692_0278_AB-033-119_AB-033-119_MAN-20220331_QiaSeqFXDNA_L000	20 months	1238.51
220414_A00692_0278_AB-034-152_AB-034-152_MAN-20220331_QiaSeqFXDNA_L000	20 months	1622.64
220414_A00692_0278_AB-035-190_AB-035-190_MAN-20220331_QiaSeqFXDNA_L000	20 months	2294.1
220414_A00692_0278_AB-036-205_AB-036-205_MAN-20220331_QiaSeqFXDNA_L000	20 months	2024.05
220414_A00692_0278_AB-037-222_AB-037-222_MAN-20220331_QiaSeqFXDNA_L000	20 months	3171.68
220414_A00692_0278_AB-038-238_AB-038-238_MAN-20220331_QiaSeqFXDNA_L000	20 months	2376.53
220414_A00692_0278_AB-039-94_AB-039-94_MAN-20220331_QiaSeqFXDNA_L000	20 months	2283.45
220414_A00692_0278_AB-040-108_AB-040-108_MAN-20220331_QiaSeqFXDNA_L000	20 months	3140.86
220414_A00692_0278_AB-041-120_AB-041-120_MAN-20220331_QiaSeqFXDNA_L000	20 months	1570.38
220414_A00692_0278_AB-042-158_AB-042-158_MAN-20220331_QiaSeqFXDNA_L000	20 months	3711.21
220414_A00692_0278_AB-043-191_AB-043-191_MAN-20220331_QiaSeqFXDNA_L000	20 months	2809.03
220414_A00692_0278_AB-044-207_AB-044-207_MAN-20220331_QiaSeqFXDNA_L000	20 months	2408.64
220414_A00692_0278_AB-045-223_AB-045-223_MAN-20220331_QiaSeqFXDNA_L000	20 months	29937.7
220414_A00692_0278_AB-046-240_AB-046-240_MAN-20220331_QiaSeqFXDNA_L000	20 months	1776.09
220414_A00692_0278_AB-047-97_AB-047-97_MAN-20220331_QiaSeqFXDNA_L000	20 months	9449.58
220414_A00692_0278_AB-048-109_AB-048-109_MAN-20220331_QiaSeqFXDNA_L000	20 months	2060.98
220414_A00692_0278_AB-049-121_AB-049-121_MAN-20220331_QiaSeqFXDNA_L000	20 months	2135.14
220414_A00692_0278_AB-050-159_AB-050-159_MAN-20220331_QiaSeqFXDNA_L000	20 months	2732.91
220414_A00692_0278_AB-051-193_AB-051-193_MAN-20220331_QiaSeqFXDNA_L000	20 months	1463.2
220414_A00692_0278_AB-052-208_AB-052-208_MAN-20220331_QiaSeqFXDNA_L000	20 months	4597.31
220414_A00692_0278_AB-053-228_AB-053-228_MAN-20220331_QiaSeqFXDNA_L000	20 months	2224.68
220414_A00692_0278_AB-054-241_AB-054-241_MAN-20220331_QiaSeqFXDNA_L000	20 months	3176.3
220414_A00692_0278_AB-055-98_AB-055-98_MAN-20220331_QiaSeqFXDNA_L000	20 months	4617.66
220414_A00692_0278_AB-056-110_AB-056-110_MAN-20220331_QiaSeqFXDNA_L000	20 months	3072.78
220414_A00692_0278_AB-057-122_AB-057-122_MAN-20220331_QiaSeqFXDNA_L000	20 months	2328.93
220414_A00692_0278_AB-058-160_AB-058-160_MAN-20220331_QiaSeqFXDNA_L000	20 months	4510.4
220414_A00692_0278_AB-059-194_AB-059-194_MAN-20220331_QiaSeqFXDNA_L000	20 months	1461.93
220414_A00692_0278_AB-060-209_AB-060-209_MAN-20220331_QiaSeqFXDNA_L000	20 months	2677.98
220414_A00692_0278_AB-061-229_AB-061-229_MAN-20220331_QiaSeqFXDNA_L000	20 months	1452.31
220414_A00692_0278_AB-062-242_AB-062-242_MAN-20220331_QiaSeqFXDNA_L000	20 months	2457
220414_A00692_0278_AB-063-99_AB-063-99_MAN-20220331_QiaSeqFXDNA_L000	20 months	1529.55
220414_A00692_0278_AB-064-111_AB-064-111_MAN-20220331_QiaSeqFXDNA_L000	20 months	2030.74
220414_A00692_0278_AB-065-123_AB-065-123_MAN-20220331_QiaSeqFXDNA_L000	20 months	3341.84
220414_A00692_0278_AB-066-178_AB-066-178_MAN-20220331_QiaSeqFXDNA_L000	20 months	2268.51
220414_A00692_0278_AB-067-195_AB-067-195_MAN-20220331_QiaSeqFXDNA_L000	20 months	2490.38
220414_A00692_0278_AB-068-210_AB-068-210_MAN-20220331_QiaSeqFXDNA_L000	20 months	2176.8
220414_A00692_0278_AB-069-230_AB-069-230_MAN-20220331_QiaSeqFXDNA_L000	20 months	2350.1
220414_A00692_0278_AB-070-100_AB-070-100_MAN-20220331_QiaSeqFXDNA_L000	20 months	2330.95
220414_A00692_0278_AB-071-112_AB-071-112_MAN-20220331_QiaSeqFXDNA_L000	20 months	1876.71
220414_A00692_0278_AB-072-124_AB-072-124_MAN-20220331_QiaSeqFXDNA_L000	20 months	2846.12
220414_A00692_0278_AB-073-179_AB-073-179_MAN-20220331_QiaSeqFXDNA_L000	20 months	1098.97
220414_A00692_0278_AB-074-197_AB-074-197_MAN-20220331_QiaSeqFXDNA_L000	20 months	3294.89
220414_A00692_0278_AB-075-211_AB-075-211_MAN-20220331_QiaSeqFXDNA_L000	20 months	2071.25
220414_A00692_0278_AB-076-234_AB-076-234_MAN-20220331_QiaSeqFXDNA_L000	20 months	2053.61
220414_A00692_0278_AB-078-101_AB-078-101_MAN-20220331_QiaSeqFXDNA_L000	20 months	7617.9
220414_A00692_0278_AB-079-113_AB-079-113_MAN-20220331_QiaSeqFXDNA_L000	20 months	2118.76
220414_A00692_0278_AB-080-126_AB-080-126_MAN-20220331_QiaSeqFXDNA_L000	20 months	1466.11
220414_A00692_0278_AB-081-181_AB-081-181_MAN-20220331_QiaSeqFXDNA_L000	20 months	3074.37
220414_A00692_0278_AB-082-198_AB-082-198_MAN-20220331_QiaSeqFXDNA_L000	20 months	2211.77
220414_A00692_0278_AB-083-212_AB-083-212_MAN-20220331_QiaSeqFXDNA_L000	20 months	3528.32
220414_A00692_0278_AB-084-236_AB-084-236_MAN-20220331_QiaSeqFXDNA_L000	20 months	1744.21
220414_A00692_0278_AB-086-243_AB-086-243_MAN-20220331_QiaSeqFXDNA_L000	20 months	2258.4
220414_A00692_0278_AB-087-267_AB-087-267_MAN-20220331_QiaSeqFXDNA_L000	8 months	6292.9
220414_A00692_0278_AB-088-289-1_AB-088-289-1_MAN-20220331_QiaSeqFXDNA_L000	8 months	3282.89
220414_A00692_0278_AB-089-307_AB-089-307_MAN-20220331_QiaSeqFXDNA_L000	8 months	2887.78
220414_A00692_0278_AB-090-244_AB-090-244_MAN-20220331_QiaSeqFXDNA_L000	20 months	1938.66
220414_A00692_0278_AB-091-274_AB-091-274_MAN-20220331_QiaSeqFXDNA_L000	20 months	1981.45
220414_A00692_0278_AB-092-333_AB-092-333_MAN-20220331_QiaSeqFXDNA_L000	8 months	3010.58
220414_A00692_0278_AB-094-245_AB-094-245_MAN-20220331_QiaSeqFXDNA_L000	8 months	5242.48
220414_A00692_0278_AB-095-268-1_AB-095-268-1_MAN-20220331_QiaSeqFXDNA_L000	8 months	2228.8
220414_A00692_0278_AB-096-290_AB-096-290_MAN-20220331_QiaSeqFXDNA_L000	8 months	4270.46
220414_A00692_0278_AB-097-312_AB-097-312_MAN-20220331_QiaSeqFXDNA_L000	8 months	2138.4
220414_A00692_0278_AB-098-246_AB-098-246_MAN-20220331_QiaSeqFXDNA_L000	20 months	6673.05
220414_A00692_0278_AB-099-276-1_AB-099-276-1_MAN-20220331_QiaSeqFXDNA_L000	20 months	3496.39
220414_A00692_0278_AB-100-334_AB-100-334_MAN-20220331_QiaSeqFXDNA_L000	8 months	5349.36
220414_A00692_0278_AB-101-250_AB-101-250_MAN-20220331_QiaSeqFXDNA_L000	8 months	3248.32
220414_A00692_0278_AB-102-271_AB-102-271_MAN-20220331_QiaSeqFXDNA_L000	8 months	2871.62
220414_A00692_0278_AB-103-293_AB-103-293_MAN-20220331_QiaSeqFXDNA_L000	8 months	3532.84
220414_A00692_0278_AB-104-313_AB-104-313_MAN-20220331_QiaSeqFXDNA_L000	8 months	1968.84
220414_A00692_0278_AB-105-249_AB-105-249_MAN-20220331_QiaSeqFXDNA_L000	20 months	1631.81
220414_A00692_0278_AB-106-277-1_AB-106-277-1_MAN-20220331_QiaSeqFXDNA_L000	20 months	1451.57
220414_A00692_0278_AB-107-335_AB-107-335_MAN-20220331_QiaSeqFXDNA_L000	8 months	2445.94
220414_A00692_0278_AB-108-255-1_AB-108-255-1_MAN-20220331_QiaSeqFXDNA_L000	8 months	2396.31
220414_A00692_0278_AB-109-273-1_AB-109-273-1_MAN-20220331_QiaSeqFXDNA_L000	8 months	5343.72
220414_A00692_0278_AB-110-294_AB-110-294_MAN-20220331_QiaSeqFXDNA_L000	8 months	3617.28
220414_A00692_0278_AB-111-315_AB-111-315_MAN-20220331_QiaSeqFXDNA_L000	8 months	3374.92
220414_A00692_0278_AB-112-251_AB-112-251_MAN-20220331_QiaSeqFXDNA_L000	20 months	2869.4
220414_A00692_0278_AB-113-283-1_AB-113-283-1_MAN-20220331_QiaSeqFXDNA_L000	20 months	1680.22
220414_A00692_0278_AB-114-336_AB-114-336_MAN-20220331_QiaSeqFXDNA_L000	8 months	3490.37
220414_A00692_0278_AB-115-256_AB-115-256_MAN-20220331_QiaSeqFXDNA_L000	8 months	9055.48
220414_A00692_0278_AB-116-348_AB-116-348_MAN-20220331_QiaSeqFXDNA_L000	8 months	3221.13
220414_A00692_0278_AB-117-276-2_AB-117-276-2_MAN-20220331_QiaSeqFXDNA_L000	8 months	2166.84
220414_A00692_0278_AB-118-298_AB-118-298_MAN-20220331_QiaSeqFXDNA_L000	8 months	3498.73
220414_A00692_0278_AB-119-316_AB-119-316_MAN-20220331_QiaSeqFXDNA_L000	8 months	7502.25
220414_A00692_0278_AB-120-255-2_AB-120-255-2_MAN-20220331_QiaSeqFXDNA_L000	20 months	2467.29
220414_A00692_0278_AB-121-284_AB-121-284_MAN-20220331_QiaSeqFXDNA_L000	20 months	2427.74
220414_A00692_0278_AB-122-337_AB-122-337_MAN-20220331_QiaSeqFXDNA_L000	8 months	3840.31
220414_A00692_0278_AB-123-349_AB-123-349_MAN-20220331_QiaSeqFXDNA_L000	8 months	5019.08
220414_A00692_0278_AB-124-257_AB-124-257_MAN-20220331_QiaSeqFXDNA_L000	8 months	2393.47
220414_A00692_0278_AB-125-277-2_AB-125-277-2_MAN-20220331_QiaSeqFXDNA_L000	8 months	2090.42
220414_A00692_0278_AB-126-299_AB-126-299_MAN-20220331_QiaSeqFXDNA_L000	8 months	2880.96
220414_A00692_0278_AB-127-317_AB-127-317_MAN-20220331_QiaSeqFXDNA_L000	8 months	3961.49
220414_A00692_0278_AB-128-258-1_AB-128-258-1_MAN-20220331_QiaSeqFXDNA_L000	20 months	1981.22
220414_A00692_0278_AB-129-285-1_AB-129-285-1_MAN-20220331_QiaSeqFXDNA_L000	20 months	4654.79
220414_A00692_0278_AB-130-339_AB-130-339_MAN-20220331_QiaSeqFXDNA_L000	8 months	2698.72
220414_A00692_0278_AB-131-350_AB-131-350_MAN-20220331_QiaSeqFXDNA_L000	8 months	13976.7
220414_A00692_0278_AB-132-258-2_AB-132-258-2_MAN-20220331_QiaSeqFXDNA_L000	8 months	3467.79
220414_A00692_0278_AB-133-280_AB-133-280_MAN-20220331_QiaSeqFXDNA_L000	8 months	2520.58
220414_A00692_0278_AB-134-301_AB-134-301_MAN-20220331_QiaSeqFXDNA_L000	8 months	5062.69
220414_A00692_0278_AB-135-318_AB-135-318_MAN-20220331_QiaSeqFXDNA_L000	8 months	3002.9
220414_A00692_0278_AB-136-260-1_AB-136-260-1_MAN-20220331_QiaSeqFXDNA_L000	20 months	2248.21
220414_A00692_0278_AB-137-288-1_AB-137-288-1_MAN-20220331_QiaSeqFXDNA_L000	20 months	4121.77
220414_A00692_0278_AB-138-340_AB-138-340_MAN-20220331_QiaSeqFXDNA_L000	8 months	4443.7
220414_A00692_0278_AB-139-351_AB-139-351_MAN-20220331_QiaSeqFXDNA_L000	8 months	15781.4
220414_A00692_0278_AB-140-260-2_AB-140-260-2_MAN-20220331_QiaSeqFXDNA_L000	8 months	1700.78
220414_A00692_0278_AB-141-281_AB-141-281_MAN-20220331_QiaSeqFXDNA_L000	8 months	1584
220414_A00692_0278_AB-142-302_AB-142-302_MAN-20220331_QiaSeqFXDNA_L000	8 months	2602.81
220414_A00692_0278_AB-143-320_AB-143-320_MAN-20220331_QiaSeqFXDNA_L000	8 months	3168.4
220414_A00692_0278_AB-144-265-1_AB-144-265-1_MAN-20220331_QiaSeqFXDNA_L000	20 months	1660.6
220414_A00692_0278_AB-145-289-2_AB-145-289-2_MAN-20220331_QiaSeqFXDNA_L000	20 months	5046.9
220414_A00692_0278_AB-146-343_AB-146-343_MAN-20220331_QiaSeqFXDNA_L000	8 months	3064.77
220414_A00692_0278_AB-147-352_AB-147-352_MAN-20220331_QiaSeqFXDNA_L000	8 months	8844.24
220414_A00692_0278_AB-148-263_AB-148-263_MAN-20220331_QiaSeqFXDNA_L000	8 months	2905.44
220414_A00692_0278_AB-149-283-2_AB-149-283-2_MAN-20220331_QiaSeqFXDNA_L000	8 months	1837.93
220414_A00692_0278_AB-150-304_AB-150-304_MAN-20220331_QiaSeqFXDNA_L000	8 months	2664.08
220414_A00692_0278_AB-151-321_AB-151-321_MAN-20220331_QiaSeqFXDNA_L000	8 months	3390.39
220414_A00692_0278_AB-152-268-2_AB-152-268-2_MAN-20220331_QiaSeqFXDNA_L000	20 months	3169.18
220414_A00692_0278_AB-153-325_AB-153-325_MAN-20220331_QiaSeqFXDNA_L000	8 months	2233
220414_A00692_0278_AB-154-345_AB-154-345_MAN-20220331_QiaSeqFXDNA_L000	8 months	2363.83
220414_A00692_0278_AB-155-265-2_AB-155-265-2_MAN-20220331_QiaSeqFXDNA_L000	8 months	2664.9
220414_A00692_0278_AB-156-285-2_AB-156-285-2_MAN-20220331_QiaSeqFXDNA_L000	8 months	3646.77
220414_A00692_0278_AB-157-305_AB-157-305_MAN-20220331_QiaSeqFXDNA_L000	8 months	2796.06
220414_A00692_0278_AB-158-322_AB-158-322_MAN-20220331_QiaSeqFXDNA_L000	8 months	2264.45
220414_A00692_0278_AB-159-270_AB-159-270_MAN-20220331_QiaSeqFXDNA_L000	20 months	1949.79
220414_A00692_0278_AB-160-327_AB-160-327_MAN-20220331_QiaSeqFXDNA_L000	8 months	3613.48
220414_A00692_0278_AB-161-346_AB-161-346_MAN-20220331_QiaSeqFXDNA_L000	8 months	2799.92
220414_A00692_0278_AB-163-266_AB-163-266_MAN-20220331_QiaSeqFXDNA_L000	8 months	3101.66
220414_A00692_0278_AB-164-288-2_AB-164-288-2_MAN-20220331_QiaSeqFXDNA_L000	8 months	2467.35
220414_A00692_0278_AB-165-306_AB-165-306_MAN-20220331_QiaSeqFXDNA_L000	8 months	2110.03
220414_A00692_0278_AB-166-324_AB-166-324_MAN-20220331_QiaSeqFXDNA_L000	8 months	1820.78
220414_A00692_0278_AB-167-273-2_AB-167-273-2_MAN-20220331_QiaSeqFXDNA_L000	20 months	3792.39
220414_A00692_0278_AB-168-329_AB-168-329_MAN-20220331_QiaSeqFXDNA_L000	8 months	4476.64
220414_A00692_0278_AB-169-347_AB-169-347_MAN-20220331_QiaSeqFXDNA_L000	8 months	3066.2
220414_A00692_0278_AB-171-353_AB-171-353_MAN-20220331_QiaSeqFXDNA_L000	8 months	2488.22
220414_A00692_0278_AB-172-368_AB-172-368_MAN-20220331_QiaSeqFXDNA_L000	8 months	3785.5
220414_A00692_0278_AB-173-394_AB-173-394_MAN-20220331_QiaSeqFXDNA_L000	8 months	2214.12
220414_A00692_0278_AB-174-461-1_AB-174-461-1_MAN-20220331_QiaSeqFXDNA_L000	20 months	6192.86
220414_A00692_0278_AB-175-458-1_AB-175-458-1_MAN-20220331_QiaSeqFXDNA_L000	11 months	3044.08
220414_A00692_0278_AB-176-479_AB-176-479_MAN-20220331_QiaSeqFXDNA_L000	11 months	4114.28
220414_A00692_0278_AB-177-583_AB-177-583_MAN-20220331_QiaSeqFXDNA_L000	11 months	8383.88
220414_A00692_0278_AB-179-354_AB-179-354_MAN-20220331_QiaSeqFXDNA_L000	8 months	4518.3
220414_A00692_0278_AB-180-369_AB-180-369_MAN-20220331_QiaSeqFXDNA_L000	8 months	6273.29
220414_A00692_0278_AB-181-398_AB-181-398_MAN-20220331_QiaSeqFXDNA_L000	8 months	2362.01
220414_A00692_0278_AB-182-462-1_AB-182-462-1_MAN-20220331_QiaSeqFXDNA_L000	20 months	2859.76
220414_A00692_0278_AB-183-459-1_AB-183-459-1_MAN-20220331_QiaSeqFXDNA_L000	11 months	4709.54
220414_A00692_0278_AB-184-482_AB-184-482_MAN-20220331_QiaSeqFXDNA_L000	11 months	2293.2
220414_A00692_0278_AB-185-588_AB-185-588_MAN-20220331_QiaSeqFXDNA_L000	11 months	4012.01
220414_A00692_0278_AB-186-357_AB-186-357_MAN-20220331_QiaSeqFXDNA_L000	8 months	3004.24
220414_A00692_0278_AB-187-371_AB-187-371_MAN-20220331_QiaSeqFXDNA_L000	8 months	1505.08
220414_A00692_0278_AB-188-399_AB-188-399_MAN-20220331_QiaSeqFXDNA_L000	8 months	2351.04
220414_A00692_0278_AB-189-463_AB-189-463_MAN-20220331_QiaSeqFXDNA_L000	20 months	1725.62
220414_A00692_0278_AB-190-461-2_AB-190-461-2_MAN-20220331_QiaSeqFXDNA_L000	11 months	4185.42
220414_A00692_0278_AB-191-483_AB-191-483_MAN-20220331_QiaSeqFXDNA_L000	11 months	2669.27
220414_A00692_0278_AB-192-591_AB-192-591_MAN-20220331_QiaSeqFXDNA_L000	11 months	1793.89
220414_A00692_0278_AB-193-358_AB-193-358_MAN-20220331_QiaSeqFXDNA_L000	8 months	7440.45
220414_A00692_0278_AB-194-375_AB-194-375_MAN-20220331_QiaSeqFXDNA_L000	8 months	1700.71
220414_A00692_0278_AB-195-400_AB-195-400_MAN-20220331_QiaSeqFXDNA_L000	8 months	3625.36
220414_A00692_0278_AB-196-464_AB-196-464_MAN-20220331_QiaSeqFXDNA_L000	20 months	8116.08
220414_A00692_0278_AB-197-462-2_AB-197-462-2_MAN-20220331_QiaSeqFXDNA_L000	11 months	7332.28
220414_A00692_0278_AB-198-485_AB-198-485_MAN-20220331_QiaSeqFXDNA_L000	11 months	4283.45
220414_A00692_0278_AB-199-592_AB-199-592_MAN-20220331_QiaSeqFXDNA_L000	11 months	2040.4
220414_A00692_0278_AB-200-605_AB-200-605_MAN-20220331_QiaSeqFXDNA_L000	11 months	1811.75
220414_A00692_0278_AB-201-359_AB-201-359_MAN-20220331_QiaSeqFXDNA_L000	8 months	4146.74
220414_A00692_0278_AB-202-378_AB-202-378_MAN-20220331_QiaSeqFXDNA_L000	8 months	5746.13
220414_A00692_0278_AB-203-402_AB-203-402_MAN-20220331_QiaSeqFXDNA_L000	8 months	3766.41
220414_A00692_0278_AB-204-466-1_AB-204-466-1_MAN-20220331_QiaSeqFXDNA_L000	20 months	2252.5
220414_A00692_0278_AB-205-465_AB-205-465_MAN-20220331_QiaSeqFXDNA_L000	11 months	4925.88
220414_A00692_0278_AB-206-486_AB-206-486_MAN-20220331_QiaSeqFXDNA_L000	11 months	5366.42
220414_A00692_0278_AB-207-593_AB-207-593_MAN-20220331_QiaSeqFXDNA_L000	11 months	1867.33
220414_A00692_0278_AB-208-609_AB-208-609_MAN-20220331_QiaSeqFXDNA_L000	11 months	5328.29
220414_A00692_0278_AB-209-361_AB-209-361_MAN-20220331_QiaSeqFXDNA_L000	8 months	7858.26
220414_A00692_0278_AB-210-380_AB-210-380_MAN-20220331_QiaSeqFXDNA_L000	8 months	4532.97
220414_A00692_0278_AB-211-403_AB-211-403_MAN-20220331_QiaSeqFXDNA_L000	8 months	10717.1
220414_A00692_0278_AB-212-467_AB-212-467_MAN-20220331_QiaSeqFXDNA_L000	20 months	1760.2
220414_A00692_0278_AB-213-466-2_AB-213-466-2_MAN-20220331_QiaSeqFXDNA_L000	11 months	4555.3
220414_A00692_0278_AB-214-570_AB-214-570_MAN-20220331_QiaSeqFXDNA_L000	11 months	2885.4
220414_A00692_0278_AB-215-594_AB-215-594_MAN-20220331_QiaSeqFXDNA_L000	11 months	3350.71
220414_A00692_0278_AB-216-610_AB-216-610_MAN-20220331_QiaSeqFXDNA_L000	11 months	2744.6
220414_A00692_0278_AB-217-362_AB-217-362_MAN-20220331_QiaSeqFXDNA_L000	8 months	17231.3
220414_A00692_0278_AB-218-382_AB-218-382_MAN-20220331_QiaSeqFXDNA_L000	8 months	2588
220414_A00692_0278_AB-219-405_AB-219-405_MAN-20220331_QiaSeqFXDNA_L000	8 months	6011.66
220414_A00692_0278_AB-220-468-1_AB-220-468-1_MAN-20220331_QiaSeqFXDNA_L000	20 months	2390.25
220414_A00692_0278_AB-221-468-2_AB-221-468-2_MAN-20220331_QiaSeqFXDNA_L000	11 months	8881.64
220414_A00692_0278_AB-222-571_AB-222-571_MAN-20220331_QiaSeqFXDNA_L000	11 months	2470.86
220414_A00692_0278_AB-223-597_AB-223-597_MAN-20220331_QiaSeqFXDNA_L000	11 months	2907.89
220414_A00692_0278_AB-224-611_AB-224-611_MAN-20220331_QiaSeqFXDNA_L000	11 months	5601.57
220414_A00692_0278_AB-225-364_AB-225-364_MAN-20220331_QiaSeqFXDNA_L000	8 months	6346.53
220414_A00692_0278_AB-226-383_AB-226-383_MAN-20220331_QiaSeqFXDNA_L000	8 months	15544.3
220414_A00692_0278_AB-227-457_AB-227-457_MAN-20220331_QiaSeqFXDNA_L000	20 months	2231.26
220414_A00692_0278_AB-228-469_AB-228-469_MAN-20220331_QiaSeqFXDNA_L000	20 months	3242.01
220414_A00692_0278_AB-229-472_AB-229-472_MAN-20220331_QiaSeqFXDNA_L000	11 months	1209.88
220414_A00692_0278_AB-230-573_AB-230-573_MAN-20220331_QiaSeqFXDNA_L000	11 months	1617.83
220414_A00692_0278_AB-231-601_AB-231-601_MAN-20220331_QiaSeqFXDNA_L000	11 months	3397.05
220414_A00692_0278_AB-232-614_AB-232-614_MAN-20220331_QiaSeqFXDNA_L000	11 months	1169.7
220414_A00692_0278_AB-233-365_AB-233-365_MAN-20220331_QiaSeqFXDNA_L000	8 months	2296.77
220414_A00692_0278_AB-234-387_AB-234-387_MAN-20220331_QiaSeqFXDNA_L000	8 months	3699.03
220414_A00692_0278_AB-235-458-2_AB-235-458-2_MAN-20220331_QiaSeqFXDNA_L000	20 months	2415.2
220414_A00692_0278_AB-236-473_AB-236-473_MAN-20220331_QiaSeqFXDNA_L000	20 months	9165.18
220414_A00692_0278_AB-237-474-1_AB-237-474-1_MAN-20220331_QiaSeqFXDNA_L000	11 months	3548.76
220414_A00692_0278_AB-238-579_AB-238-579_MAN-20220331_QiaSeqFXDNA_L000	11 months	3388.15
220414_A00692_0278_AB-239-602_AB-239-602_MAN-20220331_QiaSeqFXDNA_L000	11 months	4017.12
220414_A00692_0278_AB-240-366_AB-240-366_MAN-20220331_QiaSeqFXDNA_L000	8 months	2325.21
220414_A00692_0278_AB-241-391_AB-241-391_MAN-20220331_QiaSeqFXDNA_L000	8 months	1118.24
220414_A00692_0278_AB-242-459-2_AB-242-459-2_MAN-20220331_QiaSeqFXDNA_L000	20 months	1908.58
220414_A00692_0278_AB-243-474-2_AB-243-474-2_MAN-20220331_QiaSeqFXDNA_L000	20 months	2284.94
220414_A00692_0278_AB-244-475-1_AB-244-475-1_MAN-20220331_QiaSeqFXDNA_L000	11 months	2241.05
220414_A00692_0278_AB-245-580_AB-245-580_MAN-20220331_QiaSeqFXDNA_L000	11 months	4321.09
220414_A00692_0278_AB-246-603_AB-246-603_MAN-20220331_QiaSeqFXDNA_L000	11 months	14313.5
220414_A00692_0278_AB-248-367_AB-248-367_MAN-20220331_QiaSeqFXDNA_L000	8 months	2233.46
220414_A00692_0278_AB-249-392_AB-249-392_MAN-20220331_QiaSeqFXDNA_L000	8 months	4305.36
220414_A00692_0278_AB-250-460_AB-250-460_MAN-20220331_QiaSeqFXDNA_L000	20 months	5756.01
220414_A00692_0278_AB-251-475-2_AB-251-475-2_MAN-20220331_QiaSeqFXDNA_L000	20 months	7393.59
220414_A00692_0278_AB-252-478_AB-252-478_MAN-20220331_QiaSeqFXDNA_L000	11 months	1399.9
220414_A00692_0278_AB-253-581_AB-253-581_MAN-20220331_QiaSeqFXDNA_L000	11 months	5246.21
220414_A00692_0278_AB-254-604_AB-254-604_MAN-20220331_QiaSeqFXDNA_L000	11 months	4233.55
220414_A00692_0278_AB-256-619_AB-256-619_MAN-20220331_QiaSeqFXDNA_L000	11 months	3017.08
220414_A00692_0278_AB-257-642_AB-257-642_MAN-20220331_QiaSeqFXDNA_L000	11 months	1944.86
220414_A00692_0278_AB-258-665_AB-258-665_MAN-20220331_QiaSeqFXDNA_L000	11 months	1289.78
220414_A00692_0278_AB-259-695_AB-259-695_MAN-20220331_QiaSeqFXDNA_L000	11 months	4753.91
220414_A00692_0278_AB-260-779_AB-260-779_MAN-20220331_QiaSeqFXDNA_L000	8 months	11708.5
220414_A00692_0278_AB-261-802_AB-261-802_MAN-20220331_QiaSeqFXDNA_L000	8 months	3181.3
220414_A00692_0278_AB-262-965_AB-262-965_MAN-20220331_QiaSeqFXDNA_L000	11 months	7106.06
220414_A00692_0278_AB-264-622_AB-264-622_MAN-20220331_QiaSeqFXDNA_L000	11 months	7120.44
220414_A00692_0278_AB-265-643_AB-265-643_MAN-20220331_QiaSeqFXDNA_L000	11 months	21370.4
220414_A00692_0278_AB-266-666_AB-266-666_MAN-20220331_QiaSeqFXDNA_L000	11 months	2304.24
220414_A00692_0278_AB-267-696_AB-267-696_MAN-20220331_QiaSeqFXDNA_L000	11 months	1776.58
220414_A00692_0278_AB-268-782_AB-268-782_MAN-20220331_QiaSeqFXDNA_L000	8 months	2926.82
220414_A00692_0278_AB-270-968_AB-270-968_MAN-20220331_QiaSeqFXDNA_L000	11 months	11812.7
220414_A00692_0278_AB-271-624_AB-271-624_MAN-20220331_QiaSeqFXDNA_L000	11 months	2746.62
220414_A00692_0278_AB-272-644_AB-272-644_MAN-20220331_QiaSeqFXDNA_L000	11 months	4488.21
220414_A00692_0278_AB-273-668_AB-273-668_MAN-20220331_QiaSeqFXDNA_L000	11 months	7972.65
220414_A00692_0278_AB-274-700_AB-274-700_MAN-20220331_QiaSeqFXDNA_L000	11 months	6055.41
220414_A00692_0278_AB-275-783_AB-275-783_MAN-20220331_QiaSeqFXDNA_L000	8 months	2823.03
220414_A00692_0278_AB-276-804_AB-276-804_MAN-20220331_QiaSeqFXDNA_L000	8 months	6176.26
220414_A00692_0278_AB-277-976_AB-277-976_MAN-20220331_QiaSeqFXDNA_L000	11 months	4141.77
220414_A00692_0278_AB-278-631_AB-278-631_MAN-20220331_QiaSeqFXDNA_L000	11 months	3153.2
220414_A00692_0278_AB-279-645_AB-279-645_MAN-20220331_QiaSeqFXDNA_L000	11 months	3444.48
220414_A00692_0278_AB-280-669_AB-280-669_MAN-20220331_QiaSeqFXDNA_L000	11 months	10334.3
220414_A00692_0278_AB-281-701_AB-281-701_MAN-20220331_QiaSeqFXDNA_L000	11 months	2008.89
220414_A00692_0278_AB-282-784_AB-282-784_MAN-20220331_QiaSeqFXDNA_L000	8 months	7011.4
220414_A00692_0278_AB-283-952_AB-283-952_MAN-20220331_QiaSeqFXDNA_L000	11 months	1809.39
220414_A00692_0278_AB-284-978_AB-284-978_MAN-20220331_QiaSeqFXDNA_L000	11 months	2684.67
220414_A00692_0278_AB-285-1053_AB-285-1053_MAN-20220331_QiaSeqFXDNA_L000	11 months	1016.45
220414_A00692_0278_AB-286-633_AB-286-633_MAN-20220331_QiaSeqFXDNA_L000	11 months	4863.42
220414_A00692_0278_AB-287-647_AB-287-647_MAN-20220331_QiaSeqFXDNA_L000	11 months	6799.15
220414_A00692_0278_AB-288-670_AB-288-670_MAN-20220331_QiaSeqFXDNA_L000	11 months	2459.31
220414_A00692_0278_AB-289-704_AB-289-704_MAN-20220331_QiaSeqFXDNA_L000	11 months	5394.41
220414_A00692_0278_AB-290-786_AB-290-786_MAN-20220331_QiaSeqFXDNA_L000	8 months	2266.3
220414_A00692_0278_AB-291-954_AB-291-954_MAN-20220331_QiaSeqFXDNA_L000	11 months	1327.55
220414_A00692_0278_AB-292-980_AB-292-980_MAN-20220331_QiaSeqFXDNA_L000	11 months	3157.56
220414_A00692_0278_AB-293-1055_AB-293-1055_MAN-20220331_QiaSeqFXDNA_L000	11 months	8684.18
220414_A00692_0278_AB-294-636_AB-294-636_MAN-20220331_QiaSeqFXDNA_L000	11 months	1563.7
220414_A00692_0278_AB-295-650_AB-295-650_MAN-20220331_QiaSeqFXDNA_L000	11 months	2275.94
220414_A00692_0278_AB-296-673_AB-296-673_MAN-20220331_QiaSeqFXDNA_L000	11 months	4199.73
220414_A00692_0278_AB-297-708_AB-297-708_MAN-20220331_QiaSeqFXDNA_L000	11 months	3904.87
220414_A00692_0278_AB-298-790_AB-298-790_MAN-20220331_QiaSeqFXDNA_L000	8 months	3768.84
220414_A00692_0278_AB-299-955_AB-299-955_MAN-20220331_QiaSeqFXDNA_L000	11 months	5066.14
220414_A00692_0278_AB-300-982_AB-300-982_MAN-20220331_QiaSeqFXDNA_L000	11 months	1820.37
220414_A00692_0278_AB-301-1057_AB-301-1057_MAN-20220331_QiaSeqFXDNA_L000	11 months	3691.06
220414_A00692_0278_AB-302-637_AB-302-637_MAN-20220331_QiaSeqFXDNA_L000	11 months	2195.75
220414_A00692_0278_AB-303-652_AB-303-652_MAN-20220331_QiaSeqFXDNA_L000	11 months	3968.59
220414_A00692_0278_AB-304-674_AB-304-674_MAN-20220331_QiaSeqFXDNA_L000	11 months	3147.76
220414_A00692_0278_AB-305-710_AB-305-710_MAN-20220331_QiaSeqFXDNA_L000	11 months	2594.64
220414_A00692_0278_AB-306-792_AB-306-792_MAN-20220331_QiaSeqFXDNA_L000	8 months	2218.67
220414_A00692_0278_AB-307-956_AB-307-956_MAN-20220331_QiaSeqFXDNA_L000	11 months	8822.37
220414_A00692_0278_AB-308-990_AB-308-990_MAN-20220331_QiaSeqFXDNA_L000	11 months	5272.94
220414_A00692_0278_AB-309-1062_AB-309-1062_MAN-20220331_QiaSeqFXDNA_L000	11 months	4463.2
220414_A00692_0278_AB-310-638_AB-310-638_MAN-20220331_QiaSeqFXDNA_L000	11 months	4484.74
220414_A00692_0278_AB-311-654_AB-311-654_MAN-20220331_QiaSeqFXDNA_L000	11 months	7731.31
220414_A00692_0278_AB-312-676_AB-312-676_MAN-20220331_QiaSeqFXDNA_L000	11 months	2835.91
220414_A00692_0278_AB-313-712_AB-313-712_MAN-20220331_QiaSeqFXDNA_L000	11 months	1934.07
220414_A00692_0278_AB-314-793_AB-314-793_MAN-20220331_QiaSeqFXDNA_L000	8 months	2015.14
220414_A00692_0278_AB-316-1046_AB-316-1046_MAN-20220331_QiaSeqFXDNA_L000	11 months	1586.86
220414_A00692_0278_AB-317-1064_AB-317-1064_MAN-20220331_QiaSeqFXDNA_L000	11 months	2469.57
220414_A00692_0278_AB-318-639_AB-318-639_MAN-20220331_QiaSeqFXDNA_L000	11 months	3539.72
220414_A00692_0278_AB-319-656_AB-319-656_MAN-20220331_QiaSeqFXDNA_L000	11 months	6215.83
220414_A00692_0278_AB-320-677_AB-320-677_MAN-20220331_QiaSeqFXDNA_L000	11 months	3961.66
220414_A00692_0278_AB-321-713_AB-321-713_MAN-20220331_QiaSeqFXDNA_L000	11 months	2809.96
220414_A00692_0278_AB-322-795_AB-322-795_MAN-20220331_QiaSeqFXDNA_L000	8 months	6487.59
220414_A00692_0278_AB-323-959_AB-323-959_MAN-20220331_QiaSeqFXDNA_L000	11 months	2295.81
220414_A00692_0278_AB-324-1048_AB-324-1048_MAN-20220331_QiaSeqFXDNA_L000	11 months	2709.63
220414_A00692_0278_AB-325-640_AB-325-640_MAN-20220331_QiaSeqFXDNA_L000	11 months	4066.51
220414_A00692_0278_AB-326-659_AB-326-659_MAN-20220331_QiaSeqFXDNA_L000	11 months	1193.28
220414_A00692_0278_AB-327-692_AB-327-692_MAN-20220331_QiaSeqFXDNA_L000	11 months	5131.15
220414_A00692_0278_AB-328-716_AB-328-716_MAN-20220331_QiaSeqFXDNA_L000	11 months	4094.32
220414_A00692_0278_AB-329-796_AB-329-796_MAN-20220331_QiaSeqFXDNA_L000	8 months	3153.12
220414_A00692_0278_AB-330-960_AB-330-960_MAN-20220331_QiaSeqFXDNA_L000	11 months	2805.82
220414_A00692_0278_AB-331-1049_AB-331-1049_MAN-20220331_QiaSeqFXDNA_L000	11 months	2185.56
220414_A00692_0278_AB-333-641_AB-333-641_MAN-20220331_QiaSeqFXDNA_L000	11 months	4564.41
220414_A00692_0278_AB-334-664_AB-334-664_MAN-20220331_QiaSeqFXDNA_L000	11 months	1706.76
220414_A00692_0278_AB-335-693_AB-335-693_MAN-20220331_QiaSeqFXDNA_L000	11 months	1051.45
220414_A00692_0278_AB-336-725_AB-336-725_MAN-20220331_QiaSeqFXDNA_L000	11 months	7800.33
220414_A00692_0278_AB-337-798_AB-337-798_MAN-20220331_QiaSeqFXDNA_L000	8 months	10645.4
220414_A00692_0278_AB-338-962_AB-338-962_MAN-20220331_QiaSeqFXDNA_L000	11 months	3762.5
220414_A00692_0278_AB-339-1050_AB-339-1050_MAN-20220331_QiaSeqFXDNA_L000	11 months	6270.87
221-751_L000	20 months	4982.33
222-1726_L000	11 months	3139.76
223-1741_L000	11 months	3071.42
224-1772_L000	11 months	8617.77
225-1795_L000	8 months	3747.85
226-712_L000	20 months	2100.08
227-733_L000	20 months	8133.46
228-754_L000	20 months	1665.62
229-1727_L000	11 months	4165.86
230-1743_L000	11 months	5242.4
231-1757_L000	11 months	2116.58
232-1773_L000	11 months	2177
233-1796_L000	8 months	1556.43
234-713_L000	20 months	1566.06
235-734_L000	20 months	3926.39
236-755_L000	20 months	6529.14
237-1745_L000	11 months	6564.77
238-1758_L000	11 months	3584.16
239-1774_L000	11 months	2471.89
240-1797_L000	8 months	19023.4
241-714_L000	20 months	2494.57
242-736_L000	20 months	1969.22
246-1759_L000	11 months	8230.33
247-1779_L000	11 months	2605.31
248-1798_L000	8 months	2060.08
249-715_L000	20 months	1733.57
250-737_L000	20 months	1290.74
252-1731_L000	8 months	2425.45
254-1760_L000	11 months	1342.11
255-1781_L000	11 months	39839.6
256-702_L000	20 months	5163.55
257-720_L000	20 months	3485.17
258-738_L000	20 months	1443.61
262-60_L000	8 months	1416.79
263-2_L000	20 months	2455.09
264-18_L000	20 months	1963.5
265-33_L000	20 months	1917.17
266-48_L000	20 months	5148.7
267-65_L000	20 months	2404.28
269-44_L000	8 months	2948.23
270-77_L000	20 months	2402.26
271-3_L000	20 months	2159.66
272-19_L000	20 months	1646.25
273-34_L000	20 months	1487.31
274-49_L000	20 months	1837.01
275-66_L000	20 months	1978.65
276-3_L000	8 months	2853.19
277-45_L000	8 months	2975.91
278-78_L000	20 months	2391.49
280-20_L000	20 months	1390.47
281-35_L000	20 months	2669.18
282-52_L000	20 months	2157.92
283-67_L000	20 months	2166.69
284-25_L000	8 months	3995.75
285-46_L000	8 months	2308.67
286-69_L000	11 months	5501.19
287-21_L000	20 months	1661.04
288-36_L000	20 months	3957.55
289-53_L000	20 months	8220.97
290-68_L000	20 months	2977.29
291-26_L000	8 months	4380.59
292-47_L000	8 months	3691.32
293-70_L000	11 months	5044.13
294-6_L000	20 months	2822.34
295-23_L000	20 months	3346.78
296-37_L000	20 months	18379.1
297-55_L000	20 months	2447.7
298-69_L000	20 months	1950.53
299-33_L000	8 months	2065.39
2_001-756_L000	20 months	3167.15
2_002-776_L000	20 months	2743.66
2_003-795_L000	20 months	3647.53
2_004-836_L000	8 months	3822.86
2_005-851_L000	8 months	1609.57
2_006-874_L000	8 months	4441.68
2_007-892_L000	11 months	1878.27
2_009-779_L000	20 months	2254.37
2_010-797_L000	20 months	2077.49
2_011-838_L000	8 months	8132.09
2_012-852_L000	8 months	3140.25
2_013-875_L000	8 months	1207.24
2_014-893_L000	11 months	5194.75
2_016-759_L000	20 months	2358.1
2_017-780_L000	20 months	1736.65
2_018-798_L000	20 months	1401.74
2_019-839_L000	8 months	3859.24
2_021-876_L000	8 months	4890.86
2_022-895_L000	11 months	3762.24
2_024-760_L000	20 months	4524.41
2_025-783_L000	20 months	1445.72
2_027-840_L000	8 months	4934.6
2_028-855_L000	8 months	21469.1
2_029-896_L000	11 months	2214.47
2_030-762_L000	20 months	2984.66
2_031-785_L000	20 months	1442.2
2_032-800_L000	20 months	2047.03
2_033-841_L000	8 months	6125.36
2_034-857_L000	8 months	8818.37
2_035-880_L000	11 months	7457.28
2_036-898_L000	11 months	15012.2
2_038-765_L000	20 months	3800.19
2_039-787_L000	20 months	1556.99
2_040-807_L000	20 months	3073.43
2_041-842_L000	8 months	1464.29
2_042-858_L000	8 months	5632.11
2_043-884_L000	11 months	11198
2_044-900_L000	11 months	2322.19
2_045-769_L000	20 months	4214.79
2_046-788_L000	20 months	3045.32
2_047-843_L000	8 months	2933.45
2_048-859_L000	8 months	2264.53
2_049-885_L000	8 months	1349.48
2_050-901_L000	8 months	3472.96
2_052-770_L000	20 months	2213.03
2_053-789_L000	20 months	4061.86
2_054-809_L000	20 months	2206.1
2_055-844_L000	8 months	2062.72
2_056-863_L000	8 months	2011
2_057-886_L000	8 months	4597.88
2_058-902_L000	8 months	1944.87
2_059-771_L000	20 months	2833.02
2_060-790_L000	20 months	3122.14
2_061-810_L000	20 months	2085.22
2_062-846_L000	8 months	7139.56
2_063-867_L000	8 months	12629.6
2_064-888_L000	8 months	4850.7
2_065-903_L000	8 months	4459.98
2_066-908_L000	8 months	3167.89
2_067-772_L000	20 months	2708.16
2_068-792_L000	20 months	1674.44
2_069-831_L000	8 months	3084.9
2_070-848_L000	8 months	4136.05
2_071-869_L000	8 months	2287.51
2_072-889_L000	11 months	2470.4
2_073-905_L000	8 months	4547.44
2_074-909_L000	8 months	1415.1
2_075-774_L000	20 months	2342.29
2_076-794_L000	20 months	2828.64
2_077-832_L000	8 months	4970.8
2_078-850_L000	8 months	3120.63
2_079-873_L000	8 months	2763.93
2_080-891_L000	11 months	2462.54
2_081-906_L000	8 months	3501.76
2_082-1639_L000	11 months	3036.7
2_083-1650_L000	11 months	2891.24
2_084-1663_L000	11 months	3092.58
2_085-1676_L000	8 months	8065.46
2_086-1695_L000	8 months	7477.51
2_087-1713_L000	8 months	2828.09
2_088-1577_L000	8 months	8820.25
2_090-1651_L000	11 months	4599.33
2_091-1664_L000	11 months	3355.1
2_092-1696_L000	8 months	2911.27
2_093-1714_L000	8 months	5670.7
2_094-1578_L000	8 months	4277.32
2_095-1641_L000	11 months	2464.53
2_096-1652_L000	11 months	2479.97
2_097-1665_L000	11 months	1735.69
2_098-1697_L000	8 months	20680.6
2_099-1716_L000	8 months	4155.46
2_100-1579_L000	8 months	1299.71
2_102-1642_L000	11 months	2708.47
2_103-1653_L000	11 months	998.711
2_104-1666_L000	11 months	4081.25
2_105-1679_L000	8 months	7036.28
2_106-1717_L000	8 months	1519.84
2_107-1581_L000	8 months	2515.97
2_108-1643_L000	11 months	2871.32
2_109-1654_L000	11 months	3636.02
2_110-1667_L000	11 months	3158.61
2_111-1681_L000	8 months	4876.76
2_112-1702_L000	8 months	3858.34
2_113-1719_L000	11 months	2142.76
2_114-1585_L000	8 months	7868.93
2_115-1598_L000	8 months	2579.77
2_116-1655_L000	11 months	7858.38
2_117-1669_L000	11 months	941.38
2_118-1683_L000	8 months	6109.96
2_119-1703_L000	8 months	3300.39
2_120-1560_L000	11 months	3542.04
2_121-1586_L000	8 months	946.858
2_123-1645_L000	11 months	3106.67
2_124-1656_L000	11 months	1567.77
2_125-1670_L000	11 months	1355.09
2_126-1684_L000	8 months	8222.52
2_127-1706_L000	8 months	5191.51
2_128-1561_L000	8 months	7379.57
2_129-1587_L000	8 months	6825.94
2_130-1601_L000	8 months	3295.15
2_131-1646_L000	11 months	6798.83
2_132-1657_L000	11 months	3846.53
2_133-1671_L000	11 months	4325.34
2_134-1685_L000	8 months	4142.22
2_135-1709_L000	8 months	2635.57
2_136-1567_L000	8 months	1911.88
2_137-1588_L000	8 months	2268.55
2_138-1647_L000	11 months	2211.61
2_139-1658_L000	11 months	3961.9
2_140-1672_L000	11 months	7173.52
2_141-1688_L000	8 months	3898.83
2_142-1710_L000	8 months	4532.51
2_143-1568_L000	8 months	1517.24
2_144-1592_L000	8 months	1139.47
2_146-1648_L000	11 months	5957.03
2_147-1659_L000	11 months	2033.14
2_148-1674_L000	8 months	3806.74
2_149-1687_L000	8 months	2599.45
2_151-1569_L000	8 months	14266.7
2_152-1595_L000	8 months	4874.42
2_154-1649_L000	11 months	3380.5
2_155-1660_L000	11 months	1462.12
2_156-1675_L000	8 months	2433.87
2_157-1689_L000	8 months	3459.9
2_158-1712_L000	8 months	11995
2_159-1574_L000	8 months	5428.21
2_160-1597_L000	8 months	10100.4
2_163-1619_L000	8 months	4309.22
2_164-1630_L000	11 months	2102.53
2_165-171_L000	8 months	2128.93
2_166-193_L000	8 months	2526.72
2_167-213_L000	8 months	5190.31
2_168-231_L000	8 months	1984.39
2_169-91_L000	11 months	3433.15
2_171-1620_L000	8 months	4129
2_172-1631_L000	11 months	7645.36
2_173-172_L000	8 months	8629.82
2_174-196_L000	8 months	9121.76
2_175-214_L000	8 months	2587.32
2_176-233_L000	8 months	2600.27
2_177-93_L000	11 months	3808.73
2_179-1621_L000	11 months	4236.15
2_180-1633_L000	11 months	1251.1
2_181-174_L000	8 months	2560.33
2_182-199_L000	8 months	4661.33
2_183-215_L000	8 months	1096.02
2_184-236_L000	8 months	2531.25
2_185-94_L000	11 months	3620.01
2_186-1622_L000	11 months	5935.59
2_187-1634_L000	11 months	5703.45
2_188-175_L000	8 months	4813.29
2_189-201_L000	8 months	3009.94
2_190-217_L000	8 months	2237.7
2_191-238_L000	8 months	1833.99
2_192-101_L000	11 months	575.503
2_193-1605_L000	8 months	2086.78
2_194-1623_L000	11 months	15759.3
2_195-1635_L000	11 months	2394.05
2_196-180_L000	8 months	1543.55
2_197-203_L000	8 months	1656.94
2_198-221_L000	8 months	2793.02
2_199-240_L000	8 months	3259.95
2_200-102_L000	11 months	3586.62
2_201-1606_L000	8 months	2751.91
2_202-1624_L000	11 months	4180.51
2_203-1636_L000	11 months	4028.44
2_204-181_L000	8 months	6484.91
2_205-205_L000	8 months	4271.18
2_206-241_L000	8 months	17460
2_207-103_L000	11 months	2913.27
2_208-1609_L000	8 months	12176.3
2_209-1625_L000	11 months	3857.71
2_210-1637_L000	11 months	3845.08
2_211-182_L000	8 months	1025.03
2_212-206_L000	8 months	5781.03
2_213-223_L000	8 months	5666.15
2_214-242_L000	8 months	1838.37
2_215-1612_L000	8 months	9557.45
2_216-1626_L000	11 months	2130.89
2_217-1638_L000	11 months	1535.48
2_218-183_L000	8 months	3133.39
2_219-209_L000	8 months	8287.38
2_220-224_L000	8 months	4376.02
2_221-85_L000	11 months	2193.54
2_223-1627_L000	11 months	2110.09
2_224-164_L000	8 months	1940.8
2_225-210_L000	8 months	4108.85
2_226-225_L000	8 months	2919.57
2_227-86_L000	11 months	3814
2_228-1614_L000	8 months	4330.38
2_229-1628_L000	11 months	2689.82
2_230-167_L000	8 months	4198.39
2_231-187_L000	8 months	4206.38
2_232-211_L000	8 months	4781.17
2_233-228_L000	8 months	4102.72
2_234-88_L000	11 months	4832.2
2_236-1618_L000	8 months	1555.75
2_237-1629_L000	11 months	1731.16
2_238-170_L000	8 months	10870.9
2_239-212_L000	8 months	8473.2
2_240-229_L000	8 months	1795.39
2_241-90_L000	11 months	2111.65
2_243-105_L000	11 months	2717.04
2_244-124_L000	11 months	1304.95
2_245-135_L000	11 months	1569.32
2_246-148_L000	11 months	5778.12
2_247-1155_L000	11 months	2745.25
2_249-1192_L000	11 months	4263.82
2_250-1215_L000	8 months	3342
2_251-107_L000	11 months	7861.76
2_252-136_L000	11 months	6706.95
2_253-149_L000	11 months	1103.27
2_254-1156_L000	11 months	2631.46
2_256-1193_L000	11 months	2002.72
2_257-1217_L000	8 months	1490.64
2_258-108_L000	11 months	2122.04
2_259-126_L000	11 months	4824.16
2_260-137_L000	11 months	4793.32
2_261-150_L000	11 months	3182.68
2_262-1158_L000	11 months	2049.01
2_263-1175_L000	11 months	3873.45
2_264-1196_L000	11 months	3994.03
2_265-1219_L000	8 months	2834.89
2_266-110_L000	11 months	6912.04
2_267-127_L000	11 months	2918.9
2_268-140_L000	11 months	1363.15
2_269-151_L000	11 months	3064.09
2_270-1161_L000	11 months	11345.4
2_271-1176_L000	11 months	4021.92
2_272-1199_L000	11 months	2039.84
2_273-1222_L000	8 months	2390.82
2_274-114_L000	11 months	10385.7
2_275-128_L000	11 months	1541.89
2_276-141_L000	11 months	2160.28
2_277-152_L000	11 months	3868.98
2_278-1163_L000	11 months	9050.82
2_279-1178_L000	11 months	2332.4
2_282-118_L000	11 months	5239.11
2_283-129_L000	11 months	6523.38
2_284-142_L000	11 months	8421.83
2_285-155_L000	11 months	3315.89
2_286-1164_L000	11 months	3065.96
2_287-1180_L000	11 months	8430.59
2_289-1226_L000	8 months	4054.17
2_290-120_L000	11 months	2693.94
2_291-130_L000	11 months	3295.63
2_292-143_L000	11 months	10706.8
2_293-156_L000	11 months	3800.11
2_294-1166_L000	11 months	2013.16
2_295-1182_L000	11 months	5468.12
2_296-1203_L000	11 months	4415.14
2_297-123_L000	11 months	2294.88
2_298-131_L000	11 months	4968.41
2_299-144_L000	11 months	1192.76
2_300-159_L000	8 months	3164.77
2_301-1167_L000	11 months	2223.6
2_302-1183_L000	11 months	5440.79
2_303-1204_L000	11 months	6031.63
2_305-132_L000	11 months	4471.16
2_306-145_L000	11 months	3243.44
2_307-160_L000	8 months	2214.53
2_308-1168_L000	11 months	3982.07
2_309-1185_L000	11 months	15053
2_310-1205_L000	11 months	5297.73
2_312-133_L000	11 months	2101.75
2_313-146_L000	11 months	2040.06
2_314-161_L000	8 months	3985.73
2_316-1206_L000	11 months	6264.86
2_319-134_L000	11 months	2666.72
2_320-147_L000	11 months	1669.37
2_321-1154_L000	11 months	4400.14
2_322-1170_L000	11 months	7174.47
2_323-1191_L000	11 months	5847.72
2_324-1208_L000	11 months	2142.17
300-49_L000	8 months	6921.9
301-74_L000	11 months	4481.43
302-7_L000	20 months	12954.5
303-24_L000	20 months	1733.21
304-38_L000	20 months	3008.48
305-56_L000	20 months	2337.04
306-70_L000	20 months	2949.95
307-37_L000	8 months	4561.18
308-51_L000	8 months	5520.43
309-75_L000	11 months	1872.51
310-9_L000	20 months	1253.19
311-25_L000	20 months	2767.44
312-39_L000	20 months	1704.8
313-57_L000	20 months	2889.2
314-71_L000	20 months	3122.92
315-38_L000	8 months	2394.25
316-53_L000	8 months	3368.62
317-77_L000	11 months	3738.5
318-10_L000	20 months	1792.78
319-28_L000	20 months	1380.63
320-40_L000	20 months	2599.2
321-58_L000	20 months	3393.99
322-72_L000	20 months	1470.24
323-39_L000	8 months	2244.49
324-57_L000	8 months	5737.48
325-78_L000	11 months	4901.22
326-11_L000	20 months	3564.45
327-29_L000	20 months	3609.86
328-41_L000	20 months	2838.68
329-60_L000	20 months	3033.46
330-74_L000	20 months	2725.19
331-40_L000	8 months	1612.98
332-58_L000	8 months	4692.43
333-79_L000	11 months	4185.08
334-13_L000	20 months	1844.37
335-31_L000	20 months	3346.79
336-43_L000	20 months	2982.39
337-62_L000	20 months	2303.23
338-75_L000	20 months	2068.79
339-41_L000	8 months	3095.81
340-59_L000	8 months	2414.84
341-1_L000	20 months	4080.41
342-16_L000	20 months	2039.38
343-32_L000	20 months	2881.78
344-46_L000	20 months	3211.14
345-63_L000	20 months	1813.22

## Sheet: Figure 4A
Figure 4A
Species	metadata	value	log2FoldChange	stderr	N	N.not.0	pvalue
Streptococcus.salivarius	antibiotic_early	1	0.242889	0.0578716	259	16	0.00354226
Streptococcus.pasteurianus	antibiotic_early	1	0.115299	0.0443216	259	13	0.311046
Streptococcus.parasanguinis	antibiotic_early	1	0.0384418	0.0142581	259	5	0.311046
Fusobacterium.mortiferum	antibiotic_early	1	0.215771	0.0913961	259	42	0.450794
Ruminococcus.gnavus	antibiotic_early	1	0.314017	0.162802	259	186	0.451885
Lactobacillus.mucosae	antibiotic_early	1	0.237284	0.120599	259	60	0.451885
Bacteroides.xylanisolvens	antibiotic_early	1	-0.166725	0.087232	259	48	0.451885
Lactobacillus.salivarius	antibiotic_early	1	0.119072	0.0548771	259	14	0.451885
Tyzzerella.nexilis	antibiotic_early	1	0.112389	0.0525409	259	38	0.451885
Dorea.formicigenerans	antibiotic_early	1	-0.0485083	0.0251524	259	34	0.451885
Haemophilus.parainfluenzae	antibiotic_early	1	0.0681887	0.0350918	259	20	0.451885
Megasphaera.micronuciformis	antibiotic_early	1	0.0484094	0.0216457	259	9	0.451885
Enterococcus.avium	antibiotic_early	1	-0.0955633	0.0525947	259	48	0.514356
Bacteroides.dorei	antibiotic_early	1	-0.237956	0.137214	259	38	0.570561
Enterococcus.gallinarum	antibiotic_early	1	-0.0629994	0.0408199	259	47	0.78518
Bacteroides.fragilis	antibiotic_early	1	-0.288404	0.210006	259	133	0.811549
Faecalibacterium.prausnitzii	antibiotic_early	1	-0.166077	0.111372	259	99	0.811549
Intestinibacter.bartlettii	antibiotic_early	1	0.0251962	0.0183078	259	14	0.811549
Clostridioides.difficile	antibiotic_early	1	0.0315423	0.0216748	259	21	0.811549
Clostridium.bolteae	antibiotic_early	1	-0.0319112	0.0225429	259	17	0.811549
Megasphaera.elsdenii	antibiotic_early	1	-0.0957453	0.0773105	259	33	0.857687
Bacteroides.ovatus	antibiotic_early	1	-0.0704752	0.055641	259	28	0.857687
Fusicatenibacter.saccharivorans	antibiotic_early	1	-0.049102	0.0396454	259	12	0.857687
Clostridium.perfringens	antibiotic_early	1	0.0393877	0.0313574	259	17	0.857687
Bifidobacterium.longum	antibiotic_early	1	-0.266562	0.241028	259	237	0.871186
Bifidobacterium.bifidum	antibiotic_early	1	-0.20849	0.206029	259	171	0.871186
Parabacteroides.distasonis	antibiotic_early	1	-0.12342	0.11582	259	71	0.871186
Enterococcus.faecalis	antibiotic_early	1	-0.042592	0.0421207	259	19	0.871186
Klebsiella.variicola	antibiotic_early	1	0.0735698	0.0674912	259	45	0.871186
Campylobacter.jejuni	antibiotic_early	1	-0.0658364	0.0619602	259	25	0.871186
Erysipelatoclostridium.ramosum	antibiotic_early	1	0.0488333	0.0485848	259	61	0.871186
Lactobacillus.oris	antibiotic_early	1	-0.0597761	0.0606238	259	31	0.871186
Streptococcus.thermophilus	antibiotic_early	1	-0.0150287	0.0159094	259	4	0.871186
Hungatella.hathewayi	antibiotic_early	1	0.0248456	0.0258561	259	18	0.871186
Clostridium.neonatale	antibiotic_early	1	0.0283286	0.02546	259	11	0.871186
Butyricicoccus.pullicaecorum	antibiotic_early	1	0.0219052	0.0233216	259	13	0.871186
Bilophila.wadsworthia	antibiotic_early	1	-0.0129121	0.0126643	259	2	0.871186
Collinsella.stercoris	antibiotic_early	1	-0.011806	0.0110064	259	1	0.871186
Clostridium.symbiosum	antibiotic_early	1	0.0318178	0.0347034	259	25	0.877121
Klebsiella.pneumoniae	antibiotic_early	1	0.0997547	0.119454	259	75	0.934918
Bacteroides.uniformis	antibiotic_early	1	0.0985757	0.124324	259	68	0.934918
Blautia.wexlerae	antibiotic_early	1	-0.0483741	0.0616013	259	30	0.934918
Ruminococcus.torques	antibiotic_early	1	-0.0333002	0.0396163	259	15	0.934918
Collinsella.massiliensis	antibiotic_early	1	-0.00873187	0.0109804	259	0	0.934918
Prevotella.copri	antibiotic_early	1	-0.0385704	0.222823	259	65	0.947207
Escherichia.coli	antibiotic_early	1	-0.0705388	0.173543	259	243	0.947207
Bifidobacterium.breve	antibiotic_early	1	0.0494897	0.164519	259	237	0.947207
Lactobacillus.ruminis	antibiotic_early	1	0.10148	0.171397	259	71	0.947207
Bacteroides.vulgatus	antibiotic_early	1	0.0424987	0.139869	259	52	0.947207
Collinsella.aerofaciens	antibiotic_early	1	-0.0152681	0.128046	259	99	0.947207
Streptococcus.lutetiensis	antibiotic_early	1	0.0938624	0.136339	259	63	0.947207
Enterococcus.faecium	antibiotic_early	1	-0.0544196	0.115019	259	73	0.947207
Bacteroides.thetaiotaomicron	antibiotic_early	1	-0.065204	0.130052	259	69	0.947207
Megamonas.funiformis	antibiotic_early	1	0.045241	0.121412	259	73	0.947207
Veillonella.parvula	antibiotic_early	1	-0.0174559	0.110298	259	66	0.947207
Bifidobacterium.adolescentis	antibiotic_early	1	0.0478899	0.0853166	259	25	0.947207
Veillonella.sp.CAG.933	antibiotic_early	1	-0.0256359	0.12481	259	61	0.947207
Streptococcus.infantarius	antibiotic_early	1	-0.0103755	0.0998182	259	50	0.947207
Megasphaera.sp.MJR8396C	antibiotic_early	1	0.038799	0.0976232	259	20	0.947207
Bacteroides.plebeius	antibiotic_early	1	-0.0129658	0.0867645	259	18	0.947207
Bacteroides.caccae	antibiotic_early	1	-0.0509032	0.0895973	259	25	0.947207
Lactobacillus.paragasseri	antibiotic_early	1	-0.0104668	0.0742013	259	32	0.947207
Bifidobacterium.kashiwanohense	antibiotic_early	1	0.044126	0.0911632	259	52	0.947207
Flavonifractor.plautii	antibiotic_early	1	0.0346696	0.0589068	259	89	0.947207
Megamonas.hypermegale	antibiotic_early	1	0.0204726	0.0642341	259	53	0.947207
Veillonella.atypica	antibiotic_early	1	0.0390158	0.0731095	259	37	0.947207
Bifidobacterium.pseudocatenulatum	antibiotic_early	1	-0.0121017	0.04701	259	40	0.947207
Anaerostipes.hadrus	antibiotic_early	1	0.0131402	0.0418547	259	16	0.947207
Klebsiella.quasipneumoniae	antibiotic_early	1	0.0224767	0.0530729	259	31	0.947207
Clostridium.innocuum	antibiotic_early	1	0.0382324	0.0546595	259	48	0.947207
Dorea.longicatena	antibiotic_early	1	-0.0198675	0.033982	259	23	0.947207
Lactobacillus.gasseri	antibiotic_early	1	-0.00921168	0.0490054	259	23	0.947207
Enterobacter.cloacae.complex	antibiotic_early	1	0.0152719	0.0349411	259	12	0.947207
Clostridium.saccharolyticum	antibiotic_early	1	-0.0328019	0.0468253	259	21	0.947207
Eggerthella.lenta	antibiotic_early	1	0.00760621	0.0279276	259	36	0.947207
Agathobaculum.butyriciproducens	antibiotic_early	1	-0.0141848	0.024098	259	10	0.947207
Veillonella.infantium	antibiotic_early	1	-0.00796995	0.0254186	259	18	0.947207
Weissella.confusa	antibiotic_early	1	-0.00388372	0.0224709	259	12	0.947207
Sellimonas.intestinalis	antibiotic_early	1	0.00855481	0.0372095	259	22	0.947207
Ruthenibacterium.lactatiformans	antibiotic_early	1	0.00520979	0.0210591	259	7	0.947207
Megasphaera.sp.DISK.18	antibiotic_early	1	0.0174283	0.0308541	259	13	0.947207
Streptococcus.mitis	antibiotic_early	1	-0.0086284	0.0158049	259	4	0.947207
Sutterella.parvirubra	antibiotic_early	1	-0.00188165	0.0163485	259	2	0.947207
Clostridium.paraputrificum	antibiotic_early	1	0.00208412	0.0142595	259	7	0.947207
Enterococcus.raffinosus	antibiotic_early	1	-0.0199953	0.0299244	259	5	0.947207
Eubacterium.limosum	antibiotic_early	1	-0.00273532	0.0138863	259	4	0.947207
Morganella.morganii	antibiotic_early	1	0.00402158	0.0162553	259	4	0.947207
Haemophilus.sp.HMSC71H05	antibiotic_early	1	0.00367803	0.0135685	259	4	0.947207
Collinsella.intestinalis	antibiotic_early	1	-0.00627866	0.0105024	259	0	0.947207
Clostridium.spiroforme	antibiotic_early	1	-0.00185871	0.0128944	259	5	0.947207
Gordonibacter.pamelaeae	antibiotic_early	1	-0.00741326	0.0105185	259	0	0.947207
Veillonella.sp.T11011.6	antibiotic_early	1	-0.00572749	0.0126463	259	3	0.947207
Lactobacillus.fermentum	antibiotic_early	1	0.003377	0.0715998	259	38	0.983116
Akkermansia.muciniphila	antibiotic_early	1	0.00195148	0.0633822	259	18	0.985839
Veillonella.dispar	antibiotic_early	1	0.000546333	0.032769	259	23	0.986711

## Sheet: Figure 4B
Figure 4B
Species	metadata	value	log2FoldChange	stderr	N	N.not.0	pvalue
Bacteroides.ovatus	antibiotic_mid	1	0.126717	0.0466122	308	31	0.637662
Ruminococcus.gnavus	antibiotic_mid	1	-0.208396	0.123761	308	218	0.80962
Lactobacillus.ruminis	antibiotic_mid	1	-0.172631	0.124171	308	79	0.80962
Bacteroides.vulgatus	antibiotic_mid	1	0.207417	0.100987	308	60	0.80962
Klebsiella.pneumoniae	antibiotic_mid	1	0.182403	0.0858251	308	84	0.80962
Bacteroides.uniformis	antibiotic_mid	1	-0.152779	0.0893378	308	76	0.80962
Bifidobacterium.adolescentis	antibiotic_mid	1	-0.0881663	0.0589523	308	26	0.80962
Streptococcus.infantarius	antibiotic_mid	1	0.109786	0.0749617	308	62	0.80962
Lactobacillus.paragasseri	antibiotic_mid	1	-0.0758543	0.054989	308	40	0.80962
Flavonifractor.plautii	antibiotic_mid	1	-0.0588737	0.0442959	308	106	0.80962
Klebsiella.variicola	antibiotic_mid	1	0.108105	0.0480604	308	51	0.80962
Klebsiella.quasipneumoniae	antibiotic_mid	1	0.0678668	0.0379973	308	37	0.80962
Campylobacter.jejuni	antibiotic_mid	1	-0.0611299	0.0412045	308	26	0.80962
Streptococcus.pasteurianus	antibiotic_mid	1	-0.068538	0.0415412	308	17	0.80962
Enterococcus.gallinarum	antibiotic_mid	1	0.0497475	0.0347356	308	59	0.80962
Lactobacillus.gasseri	antibiotic_mid	1	-0.0559677	0.0355114	308	27	0.80962
Enterobacter.cloacae.complex	antibiotic_mid	1	0.0538254	0.02684	308	14	0.80962
Eggerthella.lenta	antibiotic_mid	1	-0.0276482	0.0203633	308	40	0.80962
Weissella.confusa	antibiotic_mid	1	0.0339255	0.0194194	308	17	0.80962
Sellimonas.intestinalis	antibiotic_mid	1	-0.035351	0.0261473	308	23	0.80962
Clostridioides.difficile	antibiotic_mid	1	0.0232013	0.0163814	308	25	0.80962
Bifidobacterium.longum	antibiotic_mid	1	0.124226	0.17788	308	282	0.983493
Prevotella.copri	antibiotic_mid	1	0.129342	0.157474	308	71	0.983493
Escherichia.coli	antibiotic_mid	1	0.0360336	0.126998	308	288	0.983493
Bifidobacterium.breve	antibiotic_mid	1	0.0647631	0.119739	308	282	0.983493
Bifidobacterium.bifidum	antibiotic_mid	1	-0.0738736	0.152398	308	200	0.983493
Bacteroides.fragilis	antibiotic_mid	1	-0.0624855	0.159865	308	152	0.983493
Faecalibacterium.prausnitzii	antibiotic_mid	1	-0.0675945	0.0793409	308	108	0.983493
Collinsella.aerofaciens	antibiotic_mid	1	0.0683242	0.0937681	308	113	0.983493
Bacteroides.dorei	antibiotic_mid	1	-0.0491063	0.0964847	308	41	0.983493
Streptococcus.lutetiensis	antibiotic_mid	1	0.0205659	0.0994786	308	72	0.983493
Enterococcus.faecium	antibiotic_mid	1	-0.0410643	0.0878134	308	89	0.983493
Bacteroides.thetaiotaomicron	antibiotic_mid	1	-0.0522777	0.100042	308	84	0.983493
Megamonas.funiformis	antibiotic_mid	1	0.00818469	0.0871799	308	82	0.983493
Veillonella.parvula	antibiotic_mid	1	0.00482644	0.085911	308	83	0.983493
Parabacteroides.distasonis	antibiotic_mid	1	-0.0588938	0.0818836	308	78	0.983493
Lactobacillus.fermentum	antibiotic_mid	1	0.0286483	0.0599187	308	49	0.983493
Veillonella.sp.CAG.933	antibiotic_mid	1	-0.040735	0.0908062	308	73	0.983493
Lactobacillus.mucosae	antibiotic_mid	1	0.098048	0.0935867	308	74	0.983493
Megasphaera.sp.MJR8396C	antibiotic_mid	1	-0.0328773	0.0746022	308	24	0.983493
Bacteroides.xylanisolvens	antibiotic_mid	1	0.0115502	0.0632239	308	52	0.983493
Bacteroides.caccae	antibiotic_mid	1	-0.0193939	0.0646297	308	28	0.983493
Bifidobacterium.kashiwanohense	antibiotic_mid	1	-0.00493594	0.0687642	308	58	0.983493
Fusobacterium.mortiferum	antibiotic_mid	1	-0.0317217	0.0693828	308	50	0.983493
Enterococcus.faecalis	antibiotic_mid	1	0.0398189	0.0372619	308	26	0.983493
Megasphaera.elsdenii	antibiotic_mid	1	0.00524483	0.0564643	308	38	0.983493
Blautia.wexlerae	antibiotic_mid	1	0.0286098	0.0437482	308	33	0.983493
Megamonas.hypermegale	antibiotic_mid	1	0.0017174	0.0458166	308	57	0.983493
Lactobacillus.salivarius	antibiotic_mid	1	0.00251593	0.0452576	308	14	0.983493
Veillonella.atypica	antibiotic_mid	1	-0.011743	0.0547276	308	45	0.983493
Bifidobacterium.pseudocatenulatum	antibiotic_mid	1	0.0150086	0.0335	308	48	0.983493
Anaerostipes.hadrus	antibiotic_mid	1	-0.00461098	0.0339261	308	18	0.983493
Campylobacter.coli	antibiotic_mid	1	-0.0286091	0.0454303	308	21	0.983493
Enterococcus.avium	antibiotic_mid	1	-0.0170099	0.0391445	308	61	0.983493
Clostridium.innocuum	antibiotic_mid	1	-0.0416313	0.0409131	308	55	0.983493
Erysipelatoclostridium.ramosum	antibiotic_mid	1	-0.0038676	0.0367498	308	73	0.983493
Streptococcus.salivarius	antibiotic_mid	1	-0.0395543	0.0409078	308	16	0.983493
Lactobacillus.oris	antibiotic_mid	1	-0.00217735	0.0425283	308	34	0.983493
Tyzzerella.nexilis	antibiotic_mid	1	-0.026863	0.0391916	308	44	0.983493
Akkermansia.muciniphila	antibiotic_mid	1	0.0186149	0.0451119	308	20	0.983493
Streptococcus.thermophilus	antibiotic_mid	1	0.0056604	0.0126199	308	5	0.983493
Clostridium.perfringens	antibiotic_mid	1	-0.000575862	0.0247539	308	20	0.983493
Dorea.longicatena	antibiotic_mid	1	-0.0173268	0.0237188	308	22	0.983493
Clostridium.saccharolyticum	antibiotic_mid	1	-0.0379677	0.03657	308	27	0.983493
Veillonella.dispar	antibiotic_mid	1	0.0291847	0.0253242	308	28	0.983493
Dorea.formicigenerans	antibiotic_mid	1	0.00323871	0.0185576	308	36	0.983493
Hungatella.hathewayi	antibiotic_mid	1	0.0179266	0.0219775	308	25	0.983493
Clostridium.symbiosum	antibiotic_mid	1	0.0137369	0.0258783	308	28	0.983493
Haemophilus.parainfluenzae	antibiotic_mid	1	-0.0130712	0.0253645	308	20	0.983493
Agathobaculum.butyriciproducens	antibiotic_mid	1	-0.000601072	0.017633	308	11	0.983493
Veillonella.infantium	antibiotic_mid	1	0.0225104	0.0199703	308	22	0.983493
Clostridium.neonatale	antibiotic_mid	1	-0.0032941	0.0190543	308	12	0.983493
Intestinibacter.bartlettii	antibiotic_mid	1	0.0124219	0.0145648	308	20	0.983493
Clostridium.bolteae	antibiotic_mid	1	0.0163773	0.0186769	308	21	0.983493
Ruthenibacterium.lactatiformans	antibiotic_mid	1	-0.00886644	0.0156215	308	10	0.983493
Streptococcus.mitis	antibiotic_mid	1	0.00754668	0.0118041	308	6	0.983493
Sutterella.parvirubra	antibiotic_mid	1	-0.00252193	0.0116513	308	2	0.983493
Clostridium.paraputrificum	antibiotic_mid	1	-0.00418301	0.0130681	308	7	0.983493
Streptococcus.parasanguinis	antibiotic_mid	1	0.00021782	0.0105195	308	5	0.983493
Enterococcus.raffinosus	antibiotic_mid	1	-0.0116287	0.0210591	308	6	0.983493
Megasphaera.micronuciformis	antibiotic_mid	1	0.0053461	0.0159917	308	11	0.983493
Eubacterium.limosum	antibiotic_mid	1	-0.00602825	0.0109359	308	5	0.983493
Butyricicoccus.pullicaecorum	antibiotic_mid	1	-0.00605681	0.0163423	308	12	0.983493
Morganella.morganii	antibiotic_mid	1	-0.00462681	0.0119026	308	5	0.983493
Haemophilus.sp.HMSC71H05	antibiotic_mid	1	-0.00117763	0.0100307	308	3	0.983493
Collinsella.intestinalis	antibiotic_mid	1	-0.00155441	0.0136131	308	1	0.983493
Bilophila.wadsworthia	antibiotic_mid	1	-0.000689032	0.00948466	308	2	0.983493
Clostridium.spiroforme	antibiotic_mid	1	0.00774041	0.00943531	308	5	0.983493
Gordonibacter.pamelaeae	antibiotic_mid	1	0.000277122	0.00789984	308	0	0.983493
Veillonella.sp.T11011.6	antibiotic_mid	1	0.010031	0.00941836	308	3	0.983493
Collinsella.stercoris	antibiotic_mid	1	0.00807392	0.00823396	308	1	0.983493
Collinsella.massiliensis	antibiotic_mid	1	0.0072028	0.00827925	308	0	0.983493

## Sheet: Figure 4C
Figure 4C
Species	metadata	value	log2FoldChange	stderr	N	N.not.0	pvalue
Enterococcus.faecium	antibiotic_late	1	0.760605	0.156724	294	90	0.000182311
Enterococcus.gallinarum	antibiotic_late	1	0.222657	0.0643163	294	59	0.0281538
Clostridium.paraputrificum	antibiotic_late	1	0.0827069	0.0246972	294	9	0.0281538
Bifidobacterium.longum	antibiotic_late	1	0.496768	0.328819	294	269	0.833854
Escherichia.coli	antibiotic_late	1	0.305569	0.232646	294	276	0.833854
Bifidobacterium.breve	antibiotic_late	1	0.33058	0.218897	294	272	0.833854
Faecalibacterium.prausnitzii	antibiotic_late	1	-0.170012	0.146231	294	106	0.833854
Collinsella.aerofaciens	antibiotic_late	1	-0.19943	0.176316	294	110	0.833854
Megamonas.funiformis	antibiotic_late	1	-0.196284	0.164647	294	79	0.833854
Streptococcus.infantarius	antibiotic_late	1	-0.180318	0.138756	294	60	0.833854
Bifidobacterium.kashiwanohense	antibiotic_late	1	-0.198238	0.126509	294	55	0.833854
Fusobacterium.mortiferum	antibiotic_late	1	-0.15976	0.129274	294	48	0.833854
Enterococcus.faecalis	antibiotic_late	1	0.116496	0.0610571	294	24	0.833854
Megasphaera.elsdenii	antibiotic_late	1	-0.113411	0.104149	294	35	0.833854
Lactobacillus.oris	antibiotic_late	1	0.0926423	0.0785627	294	33	0.833854
Streptococcus.pasteurianus	antibiotic_late	1	0.152976	0.0790709	294	16	0.833854
Lactobacillus.gasseri	antibiotic_late	1	0.0907772	0.0671993	294	25	0.833854
Veillonella.dispar	antibiotic_late	1	0.0783477	0.0475677	294	27	0.833854
Dorea.formicigenerans	antibiotic_late	1	-0.036797	0.0337187	294	33	0.833854
Hungatella.hathewayi	antibiotic_late	1	0.0595899	0.0418873	294	24	0.833854
Eggerthella.lenta	antibiotic_late	1	-0.055636	0.0375141	294	37	0.833854
Haemophilus.parainfluenzae	antibiotic_late	1	0.0714208	0.0457876	294	20	0.833854
Intestinibacter.bartlettii	antibiotic_late	1	0.0306265	0.02763	294	18	0.833854
Clostridioides.difficile	antibiotic_late	1	0.0445682	0.0312451	294	25	0.833854
Streptococcus.parasanguinis	antibiotic_late	1	0.0354904	0.0197329	294	5	0.833854
Bilophila.wadsworthia	antibiotic_late	1	0.0216557	0.017781	294	2	0.833854
Clostridium.spiroforme	antibiotic_late	1	0.0184595	0.01709	294	4	0.833854
Gordonibacter.pamelaeae	antibiotic_late	1	0.0205763	0.0147365	294	0	0.833854
Veillonella.sp.T11011.6	antibiotic_late	1	0.0235798	0.0175409	294	3	0.833854
Collinsella.stercoris	antibiotic_late	1	0.0191584	0.0153235	294	1	0.833854
Collinsella.massiliensis	antibiotic_late	1	0.0236942	0.0153461	294	0	0.833854
Bacteroides.caccae	antibiotic_late	1	-0.126111	0.122681	294	26	0.843
Bifidobacterium.pseudocatenulatum	antibiotic_late	1	-0.0630528	0.0621979	294	45	0.843
Enterococcus.avium	antibiotic_late	1	0.0773193	0.0738085	294	60	0.843
Bifidobacterium.bifidum	antibiotic_late	1	-0.274979	0.284581	294	189	0.857841
Bacteroides.dorei	antibiotic_late	1	-0.172718	0.179106	294	38	0.857841
Prevotella.copri	antibiotic_late	1	-0.233332	0.290631	294	67	0.906942
Bacteroides.fragilis	antibiotic_late	1	-0.221805	0.292879	294	144	0.906942
Lactobacillus.fermentum	antibiotic_late	1	0.0885251	0.11302	294	47	0.906942
Bacteroides.xylanisolvens	antibiotic_late	1	-0.0864861	0.121607	294	50	0.906942
Lactobacillus.paragasseri	antibiotic_late	1	-0.0856254	0.104095	294	39	0.906942
Blautia.wexlerae	antibiotic_late	1	-0.071988	0.0817786	294	29	0.906942
Bacteroides.ovatus	antibiotic_late	1	-0.0698034	0.0887696	294	30	0.906942
Streptococcus.thermophilus	antibiotic_late	1	0.017626	0.023964	294	5	0.906942
Clostridium.perfringens	antibiotic_late	1	0.0403074	0.0470904	294	20	0.906942
Streptococcus.mitis	antibiotic_late	1	0.0156628	0.0223018	294	6	0.906942
Sutterella.parvirubra	antibiotic_late	1	0.0195076	0.0219577	294	2	0.906942
Haemophilus.sp.HMSC71H05	antibiotic_late	1	0.0135422	0.0184677	294	3	0.906942
Collinsella.intestinalis	antibiotic_late	1	0.0217988	0.0259099	294	1	0.906942
Lactobacillus.ruminis	antibiotic_late	1	-0.0986706	0.228122	294	72	0.926247
Bacteroides.vulgatus	antibiotic_late	1	-0.0909717	0.19471	294	60	0.926247
Bacteroides.uniformis	antibiotic_late	1	-0.0772842	0.16485	294	71	0.926247
Parabacteroides.distasonis	antibiotic_late	1	-0.0945233	0.160397	294	74	0.926247
Flavonifractor.plautii	antibiotic_late	1	-0.0469691	0.0850546	294	99	0.926247
Klebsiella.variicola	antibiotic_late	1	-0.047989	0.0928985	294	51	0.926247
Anaerostipes.hadrus	antibiotic_late	1	-0.025706	0.0611558	294	16	0.926247
Clostridium.innocuum	antibiotic_late	1	0.0424614	0.0776924	294	53	0.926247
Tyzzerella.nexilis	antibiotic_late	1	-0.0398774	0.0746995	294	44	0.926247
Dorea.longicatena	antibiotic_late	1	-0.0236181	0.0429389	294	21	0.926247
Enterobacter.cloacae.complex	antibiotic_late	1	0.0215602	0.0512768	294	14	0.926247
Veillonella.infantium	antibiotic_late	1	0.0237063	0.0382955	294	22	0.926247
Clostridium.neonatale	antibiotic_late	1	0.0230415	0.0366003	294	14	0.926247
Sellimonas.intestinalis	antibiotic_late	1	-0.0274107	0.0485448	294	21	0.926247
Clostridium.bolteae	antibiotic_late	1	-0.0150326	0.0341424	294	19	0.926247
Enterococcus.raffinosus	antibiotic_late	1	0.018499	0.0400713	294	7	0.926247
Eubacterium.limosum	antibiotic_late	1	0.013025	0.0197099	294	4	0.926247
Morganella.morganii	antibiotic_late	1	0.0111815	0.0224747	294	5	0.926247
Veillonella.sp.CAG.933	antibiotic_late	1	-0.0661002	0.167801	294	69	0.938843
Streptococcus.lutetiensis	antibiotic_late	1	-0.0681597	0.184552	294	73	0.939368
Klebsiella.pneumoniae	antibiotic_late	1	-0.0540646	0.165104	294	85	0.939368
Veillonella.parvula	antibiotic_late	1	-0.0401942	0.162662	294	80	0.939368
Lactobacillus.mucosae	antibiotic_late	1	-0.039381	0.175838	294	65	0.939368
Megamonas.hypermegale	antibiotic_late	1	-0.0267473	0.088894	294	53	0.939368
Lactobacillus.salivarius	antibiotic_late	1	0.0288013	0.0872174	294	14	0.939368
Veillonella.atypica	antibiotic_late	1	0.0241289	0.104082	294	44	0.939368
Ruminococcus.torques	antibiotic_late	1	0.0164397	0.060384	294	16	0.939368
Campylobacter.jejuni	antibiotic_late	1	0.0248331	0.0810045	294	26	0.939368
Erysipelatoclostridium.ramosum	antibiotic_late	1	-0.0177159	0.0681898	294	70	0.939368
Akkermansia.muciniphila	antibiotic_late	1	-0.0237695	0.0854698	294	19	0.939368
Clostridium.saccharolyticum	antibiotic_late	1	0.0152142	0.0695729	294	26	0.939368
Clostridium.symbiosum	antibiotic_late	1	-0.0140515	0.0494381	294	29	0.939368
Bacteroides.thetaiotaomicron	antibiotic_late	1	-0.034728	0.189141	294	80	0.958649
Klebsiella.quasipneumoniae	antibiotic_late	1	0.009192	0.0739137	294	38	0.963983
Streptococcus.salivarius	antibiotic_late	1	-0.00987787	0.0778774	294	14	0.963983
Fusicatenibacter.saccharivorans	antibiotic_late	1	0.007499	0.052988	294	13	0.963983
Weissella.confusa	antibiotic_late	1	0.00578566	0.0373751	294	18	0.963983
Butyricicoccus.pullicaecorum	antibiotic_late	1	0.00268816	0.0295147	294	11	0.980797
Ruminococcus.gnavus	antibiotic_late	1	0.0151681	0.234519	294	210	0.985178
Agathobaculum.butyriciproducens	antibiotic_late	1	-0.00194814	0.033062	294	10	0.985178
Megasphaera.sp.MJR8396C	antibiotic_late	1	0.00468398	0.145372	294	26	0.993453
Ruthenibacterium.lactatiformans	antibiotic_late	1	-0.000642343	0.0295202	294	10	0.993453
Megasphaera.micronuciformis	antibiotic_late	1	7.52e-05	0.0299246	294	10	0.997996

[truncated: 11 more sheets: Figure 4D, Figure 4E, Figure 4F, Figure 5A, Figure 5B, Figure S2B, Figure S2C, Figure S3A, Figure S3B, Figure S4A, Figure S4B]
